# Supplementary material for: Integrated multi-omics analysis of zinc-finger proteins uncovers roles in RNA regulation
Source: Mol Cell. Author manuscript; Available in PMC 2024 Dec 11. (PMC11633308; doi:10.1016/j.molcel.2024.08.010)
Supplement: MMC3 [file NIHMS2025386-supplement-MMC3.xlsx]

## Sheet: Table_S2 (1)
bait	genes	log2FC	pval
ZNF277	CDC2;CDK1	-0.507542	0.120655
ZNF277	HDLBP	-1.71288	0.0848904
ZNF277	RPS9	-0.295426	0.157204
ZNF277	PSMA2	-1.58655	0.105784
ZNF277	PSMD13	-1.64699	0.0713406
ZNF277	EIF5B	-1.8333	0.0365303
ZNF277	MTHFD1L	-0.222224	0.184126
ZNF277	CLTC	-0.607486	0.0411456
ZNF277	SRCIN1	1.25929	0.119616
ZNF277	PSMD1	-2.0977	0.0926955
ZNF277	RBM15	2.35824	0.0140228
ZNF277	RPL17;RPL17-C18orf32	0.0725279	0.485483
ZNF277	AP2M1	0.26215	0.123213
ZNF277	RAVER1	1.3915	0.060173
ZNF277	IDH3B	0.225301	0.249674
ZNF277	HYOU1	-1.6551	0.0633808
ZNF277	WDR6	0.745229	0.12063
ZNF277	SPAG9	-1.63691	0.0770782
ZNF277	PSMC6	-0.673762	0.129343
ZNF277	VDAC2	-0.531513	0.00301788
ZNF277	PCMT1	0.567374	0.0940182
ZNF277	MYO6	0.313249	0.19228
ZNF277	NOLC1	-0.830579	0.0995839
ZNF277	RRBP1	-0.692204	0.032778
ZNF277	IGHG1;IGHG3	1.47221	0.0797331
ZNF277	SET;SETSIP	-1.53422	0.0664331
ZNF277	DDX46	-0.814873	0.0776869
ZNF277	ECI2	0.0164978	0.895251
ZNF277	DDX3X;DDX3Y	0.958471	0.0410499
ZNF277	HADH	-2.30428	0.107004
ZNF277	HSPA1B;HSPA1A	0.0426529	0.621858
ZNF277	LENG8	0.94811	0.0452786
ZNF277	SCRIB	0.684955	0.125993
ZNF277	PUF60	0.933088	0.0708121
ZNF277	TP53	0.571681	0.259982
ZNF277	HIST1H2AJ;HIST1H2AH;H2AFJ;HIST1H2AD;HIST1H2AG;HIST1H2AC;HIST3H2A;HIST1H2AB	1.16961	0.256285
ZNF277	PTBP1	-0.219983	0.132035
ZNF277	ADSL	-1.82735	0.0691932
ZNF277	ELMSAN1	1.78643	0.0300703
ZNF277	DPYSL2	-1.55812	0.0511569
ZNF277	POLR2B	0.658673	0.0394385
ZNF277	TCEA1	-0.30032	0.388157
ZNF277	DDX17	0.995948	0.0397054
ZNF277	ACO2	-1.8962	0.0523878
ZNF277	STMN1	-1.36887	0.0633791
ZNF277	FUOM	1.90913	0.116488
ZNF277	CNOT1	1.36988	0.0943693
ZNF277	RNPEP	-2.32653	0.0323185
ZNF277	PIP5K1A	1.03301	0.0830978
ZNF277	SRRM1	0.590022	0.02413
ZNF277	EIF3L	-1.51655	0.0783881
ZNF277	EWSR1	0.219982	0.0439554
ZNF277	PSMD10	-1.00596	0.102427
ZNF277	CAPZB	0.541805	0.063979
ZNF277	ARHGEF7	0.919139	0.135594
ZNF277	PABPC4	1.25938	0.0208609
ZNF277	EIF3H	-0.979147	0.125424
ZNF277	SLC25A10	-0.228862	0.290194
ZNF277	SEC61A1;SEC61A2	-0.673502	0.0320976
ZNF277	ILF2	-0.219403	0.0829603
ZNF277	RAN	-1.34523	0.0558739
ZNF277	PTMA	-1.45903	0.0483036
ZNF277	IMMT	0.103622	0.422985
ZNF277	SRI	-1.60985	0.0707861
ZNF277	RPL37A	-0.132863	0.454426
ZNF277	RPSA	-1.15575	0.0785535
ZNF277	SATB2	1.66533	0.0922346
ZNF277	RPL24	0.163276	0.194904
ZNF277	CTNND1	0.314114	0.093471
ZNF277	RPL32	-0.04363	0.693144
ZNF277	HNRNPAB	-0.526747	0.195743
ZNF277	ISL1	2.22205	0.0399691
ZNF277	SEC31A	1.29541	0.0577865
ZNF277	2024-09-11	-2.17975	0.057523
ZNF277	HMBOX1	1.70138	0.0196312
ZNF277	RPL30	0.150078	0.392449
ZNF277	TBCA	-1.55489	0.0611462
ZNF277	RPL14	0.142961	0.257167
ZNF277	PRRC2C	0.692761	0.0427322
ZNF277	EZR	-1.84429	0.140075
ZNF277	ZC3H18	0.700135	0.142877
ZNF277	HMGB3	-1.75234	0.0669091
ZNF277	2024-09-07	-1.87715	0.046932
ZNF277	MTA1	1.05907	0.00626827
ZNF277	PCM1	1.0211	0.118816
ZNF277	RPS24	-0.281106	0.15343
ZNF277	CSNK2A1;CSNK2A3	0.206185	0.290651
ZNF277	EIF4G1	-0.843079	0.0506934
ZNF277	MAP4	-1.35981	0.0842629
ZNF277	ZFHX4	1.30234	0.0698141
ZNF277	EIF4B	-1.61963	0.0263627
ZNF277	DCTN1;DKFZp686E0752	-0.417337	0.154868
ZNF277	SMC4	-0.599738	0.0352166
ZNF277	NCAPH	-1.49351	0.0767804
ZNF277	PRMT1	-0.76628	0.0338313
ZNF277	CLP1	1.19616	0.02939
ZNF277	NPEPPS	-1.77257	0.133946
ZNF277	PSMC3	-0.912487	0.0278967
ZNF277	MAPK3	-0.512711	0.16338
ZNF277	SCYL1	0.951377	0.0388253
ZNF277	SEC16A	1.20528	0.170035
ZNF277	CHD4	0.540129	0.031988
ZNF277	SLC3A2	-1.6758	0.0120156
ZNF277	NAP1L1	-0.809614	0.0511472
ZNF277	BCKDHA	1.24402	0.0433453
ZNF277	DDX19A	-1.57758	0.105901
ZNF277	GLOD4	-2.1511	0.045782
ZNF277	NACA	-1.53358	0.0579334
ZNF277	AK2	-1.24077	0.104811
ZNF277	HNRNPA1;HNRNPA1L2	-1.02276	0.0756685
ZNF277	UBAP2L	0.281078	0.16719
ZNF277	IGF2BP2	0.679646	0.0361518
ZNF277	FMR1	1.23404	0.063346
ZNF277	API5	-1.91712	0.108823
ZNF277	SNW1	0.510246	0.0915631
ZNF277	HNRNPC	1.3255	0.0454815
ZNF277	CDK2	-0.131598	0.357425
ZNF277	ZNF277	9.3336	0.000154443
ZNF277	MYL6	-0.867841	0.0131211
ZNF277	ATAD3A	1.19284	0.0441899
ZNF277	ZYX	-2.03408	0.0441002
ZNF277	CNOT6L	1.64986	0.0161856
ZNF277	ATXN2	0.927079	0.0189005
ZNF277	HOXA11	2.17825	0.0100187
ZNF277	ANP32A	-2.56757	0.0285676
ZNF277	DUT	-1.09223	0.0595393
ZNF277	MEIS1	1.31491	0.0577113
ZNF277	AKR7A2	-1.36157	0.0432948
ZNF277	SRPK1	0.566898	0.016812
ZNF277	USP7	0.536658	0.0791134
ZNF277	FUS	-0.289063	0.0268558
ZNF277	RNPS1	1.43274	0.00686431
ZNF277	DHX30	0.907228	0.0409705
ZNF277	RPL23A	-0.471484	0.10214
ZNF277	TMEM189-UBE2V1;UBE2V1	-1.96462	0.0656017
ZNF277	NSF	-1.23203	0.0479029
ZNF277	SLC25A11	0.321436	0.115023
ZNF277	NEURL4	1.03372	0.146704
ZNF277	KIAA0368;ECM29	-1.85952	0.0549221
ZNF277	SEC16A.1	1.24897	0.0747419
ZNF277	DDX41	0.668605	0.0312215
ZNF277	LUC7L3	0.681078	0.0112543
ZNF277	PHB2	-0.494183	0.0279748
ZNF277	OLA1	-2.1282	0.0629703
ZNF277	OTUB1	-1.56021	0.124144
ZNF277	DDX5	0.717292	0.0461921
ZNF277	SRSF1	1.15981	0.0223088
ZNF277	SNRPN;SNRPB	0.287409	0.287838
ZNF277	RPL18	0.112832	0.281936
ZNF277	RPL19	-0.12746	0.648891
ZNF277	MYL12A;MYL12B;MYL9	-0.842653	0.0454374
ZNF277	CUL4B	-2.0182	0.0699669
ZNF277	CLUH	-1.46056	0.0296784
ZNF277	LONP1	-0.874188	0.0629936
ZNF277	H3F3B;H3F3A;HIST3H3;HIST2H3PS2;H3F3C	-0.911153	0.0460059
ZNF277	RPS15	0.0508558	0.917205
ZNF277	PRKCSH	-2.64783	0.075025
ZNF277	GPX4	0.321693	0.0790428
ZNF277	ASNSD1	1.16833	0.0678818
ZNF277	RPS5	-0.722232	0.0828343
ZNF277	POLD1	-0.353879	0.00898816
ZNF277	SUGP2	0.927048	0.0812797
ZNF277	KIF2A	0.387033	0.0425133
ZNF277	PDLIM1	-1.58253	0.089858
ZNF277	ACOT7	-1.75418	0.0510881
ZNF277	AIP	-0.456423	0.079772
ZNF277	GTPBP1	0.0364748	0.782522
ZNF277	PSMD11	-1.73308	0.15945
ZNF277	PSMD12	-2.47647	0.0160034
ZNF277	PGRMC1	-0.527448	0.0497682
ZNF277	SUPT5H	0.0674516	0.780613
ZNF277	DFFA	-1.38624	0.0987492
ZNF277	CLIC1	-1.5419	0.0652074
ZNF277	EIF3F	-1.36371	0.0628723
ZNF277	IPO5	-1.65729	0.0526942
ZNF277	POLRMT	0.650076	0.0873466
ZNF277	IGF2BP3	0.976013	0.0436189
ZNF277	DNM1L	-1.29457	0.080123
ZNF277	PSMD14	-1.81207	0.151024
ZNF277	BCL9	1.79691	0.0358732
ZNF277	NOP56	0.769867	0.0238981
ZNF277	IRS4	1.09746	0.0639816
ZNF277	KMT2D	2.24656	0.00595496
ZNF277	PDCD5	-1.83481	0.136993
ZNF277	PRMT5	-0.287608	0.277344
ZNF277	TCERG1	-0.376373	0.0761569
ZNF277	PSMA7	-1.40719	0.0413778
ZNF277	BCKDK	1.52306	0.0265766
ZNF277	HAT1	-1.02609	0.0220143
ZNF277	XPO1	-1.30126	0.0371507
ZNF277	ZNF609	1.60083	0.0103689
ZNF277	U2SURP	0.929774	0.0722031
ZNF277	PFAS	-1.05203	0.0572578
ZNF277	PFDN6	0.849216	0.0426208
ZNF277	NKRF	0.851501	0.0317366
ZNF277	CASC3	1.47337	0.0500801
ZNF277	OGT	0.666691	0.0815123
ZNF277	PPM1G	-1.32413	0.0415704
ZNF277	EIF3D	-0.191501	0.14338
ZNF277	KDM6A;UTY	2.34574	0.00156287
ZNF277	DHX15	0.906486	0.0366675
ZNF277	PHGDH	-1.01238	0.0220474
ZNF277	PSMD3	-1.21398	0.0603697
ZNF277	RBFOX2;RBFOX1;RBFOX3	0.953276	0.133639
ZNF277	EEF1E1;EEF1E1-BLOC1S5	-1.40903	0.0397516
ZNF277	MSI1	0.875889	0.112736
ZNF277	HNRNPR	0.51	0.0533884
ZNF277	EPB41L2	-2.21889	0.0294868
ZNF277	PRC1	0.980524	0.0639831
ZNF277	BUB3	0.570128	0.0458723
ZNF277	ACTN4	-1.80803	0.102896
ZNF277	NARS	-1.66756	0.106414
ZNF277	NUDT21	-0.199064	0.0788954
ZNF277	AKAP8	1.2294	0.0668852
ZNF277	CALU	-0.988249	0.0150822
ZNF277	PRPSAP2	-1.11799	0.0910184
ZNF277	KDM1A	1.24627	0.0720029
ZNF277	SYNCRIP	0.0975868	0.31519
ZNF277	GMDS	0.292967	0.0229706
ZNF277	PLIN3	-1.87917	0.197492
ZNF277	KPNA6;KPNA5	-0.384592	0.230131
ZNF277	SNX2	-2.00976	0.0741043
ZNF277	USO1	-0.209043	0.0415578
ZNF277	DNAJA2	0.248406	0.212807
ZNF277	NBN	0.362224	0.484911
ZNF277	WDR1	-1.3866	0.11823
ZNF277	CPNE3	-0.0617143	0.850085
ZNF277	CNOT3	1.42437	0.0611359
ZNF277	GGCT	-1.87371	0.0763977
ZNF277	PDCD6	0.89409	0.0758152
ZNF277	FLNB	-1.81701	0.0615552
ZNF277	CS	-2.30695	0.0256538
ZNF277	PRPF40A	1.18083	0.0382223
ZNF277	BANF1	0.696292	0.181265
ZNF277	SF3B1	0.475509	0.052935
ZNF277	CSDE1	-0.242818	0.184235
ZNF277	PRKRA	1.47676	0.00582496
ZNF277	SNRNP200	0.0615128	0.520038
ZNF277	TIPRL	-0.0161949	0.870618
ZNF277	NUP155	0.689177	0.0627348
ZNF277	EIF3G	-1.40273	0.0514402
ZNF277	IDH1	-1.15592	0.133853
ZNF277	DNAJC8	-1.18276	0.046378
ZNF277	ATP5H	-1.4953	0.0388394
ZNF277	ATP5L	-1.62078	0.0486367
ZNF277	GLRX3	-1.71359	0.0413822
ZNF277	SRP72	-1.45749	0.0748499
ZNF277	URI1	1.17012	0.0772912
ZNF277	MTA2	0.738825	0.0114311
ZNF277	TOMM70A	-2.193	0.0702796
ZNF277	SEC24D	0.820707	0.124084
ZNF277	ERLIN2	-0.606286	0.0386931
ZNF277	PCF11	1.37608	0.0624748
ZNF277	LETM1	-1.97426	0.0352762
ZNF277	PGLS	-1.43612	0.0468787
ZNF277	SMC2	-0.739816	0.027902
ZNF277	IPO7	-1.85152	0.0535392
ZNF277	AHSA1	-0.876284	0.0119713
ZNF277	SEC24A	1.46081	0.0763242
ZNF277	SEC24B	1.25703	0.0908493
ZNF277	ACSL3	-1.41783	0.102759
ZNF277	HERC2	0.894463	0.165058
ZNF277	HSPA4L	-1.28154	0.083297
ZNF277	AP2A1	0.859038	0.0842886
ZNF277	BAG2	0.842322	0.10062
ZNF277	AIFM1	-0.196842	0.028472
ZNF277	BPNT1	-1.54391	0.0806047
ZNF277	ACTL6A	0.559624	0.0243285
ZNF277	LDHA	-1.35317	0.0568729
ZNF277	GLUD1;GLUD2	-0.350289	0.174693
ZNF277	CYB5R3	-1.06074	0.0269495
ZNF277	SOD1	-1.28781	0.0852761
ZNF277	PNP	-1.51588	0.0528366
ZNF277	HPRT1	-0.924532	0.0558087
ZNF277	GOT2	-2.04292	0.0318835
ZNF277	PGK1	-1.38405	0.071678
ZNF277	CA2	-1.80472	0.128303
ZNF277	LMNA	0.623895	0.261354
ZNF277	ALDOA	-1.63789	0.072005
ZNF277	OAT	-0.845768	0.0723758
ZNF277	GAPDH	-2.02084	0.0830003
ZNF277	RPN1	-0.74343	0.0267744
ZNF277	RPN2	-0.813802	0.076629
ZNF277	ATP1A1	-0.912258	0.0321381
ZNF277	ALDH2	-1.59661	0.0369304
ZNF277	SLC25A5	0.564784	0.0610691
ZNF277	EIF2S1	-1.45595	0.0577081
ZNF277	RPLP1	0.261927	0.0121129
ZNF277	RPLP2	-0.26264	0.196074
ZNF277	RPLP0;RPLP0P6	-0.0477039	0.816445
ZNF277	JUN	0.920545	0.0316684
ZNF277	SSB	-1.24951	0.0580687
ZNF277	UROD	-2.19251	0.167916
ZNF277	ATP5B	-0.893334	0.0597815
ZNF277	ENO1	-1.13475	0.0735409
ZNF277	PYGL	-1.97912	0.0670825
ZNF277	GPI	-1.42433	0.238821
ZNF277	NPM1	-0.618801	0.013778
ZNF277	LDHB	-1.18758	0.0432639
ZNF277	P4HB	-0.435233	0.0336437
ZNF277	ANXA2;ANXA2P2	-0.699868	0.0744026
ZNF277	TUBB	0.00535829	0.981055
ZNF277	PFN1	-1.05814	0.108271
ZNF277	APRT	-1.87847	0.109403
ZNF277	EPRS	-0.831596	0.0450664
ZNF277	HSP90AA1	-1.62832	0.0392664
ZNF277	FH	-1.55379	0.0940204
ZNF277	ANXA6	-1.76371	0.108782
ZNF277	PFKM	-1.91551	0.0504763
ZNF277	HSP90AB1	-1.3349	0.0498426
ZNF277	ASNS	-1.20204	0.0954402
ZNF277	PDHA1	-0.642107	0.0581619
ZNF277	SNRNP70	-0.130859	0.0640249
ZNF277	VIM	0.857826	0.12501
ZNF277	RPS17	-0.0612653	0.576555
ZNF277	ANXA5	-1.97662	0.0602308
ZNF277	GSTP1	-1.46082	0.16649
ZNF277	HMGB1;HMGB1P1	-1.49772	0.0706742
ZNF277	DLD	-0.79262	0.0406765
ZNF277	SNRPA1	0.0716405	0.416288
ZNF277	PARP1	-0.311259	0.0882925
ZNF277	UCHL1	-1.56972	0.0563734
ZNF277	LTA4H	-1.56706	0.145138
ZNF277	U2AF1;U2AF1L4	0.251858	0.0952041
ZNF277	CBS	-1.4597	0.0671636
ZNF277	CALM2;CALM1	-0.758813	0.0282178
ZNF277	TROVE2	-0.487546	0.232365
ZNF277	DLAT	-1.26935	0.044723
ZNF277	TXN	-0.128094	0.46658
ZNF277	ESD	-1.67005	0.0494571
ZNF277	HSPD1	-1.10094	0.0531564
ZNF277	HSPA5	-0.439854	0.0246595
ZNF277	HSPA8	0.0893463	0.226439
ZNF277	PDHB	-0.57284	0.0539311
ZNF277	DBT	1.36833	0.087399
ZNF277	G6PD	-1.25532	0.0937967
ZNF277	MTHFD1	-0.811025	0.0417724
ZNF277	ADH5	-1.86609	0.0587458
ZNF277	PABPC1	1.03195	0.0893973
ZNF277	PCNA	-0.886429	0.033781
ZNF277	HARS	-1.74289	0.0405252
ZNF277	SLC25A6	0.796494	0.0386551
ZNF277	IMPDH2	-1.0598	0.026625
ZNF277	TPR	-1.92415	0.0662416
ZNF277	CKB	-1.44776	0.071583
ZNF277	CKMT1A;CKMT1B	-1.604	0.107614
ZNF277	ACTN1	-1.98187	0.0755229
ZNF277	XRCC6	-0.208305	0.00392296
ZNF277	XRCC5	-0.663806	0.00362922
ZNF277	RNH1	-0.82011	0.0396815
ZNF277	EEF2	-1.04097	0.0420599
ZNF277	PDIA4	-1.65219	0.0441998
ZNF277	P4HA1	0.395522	0.110808
ZNF277	PLS3	-1.81721	0.0537134
ZNF277	ETFA	-0.95152	0.0582337
ZNF277	PRKAR2A	-1.07168	0.0324223
ZNF277	MIF	-0.899677	0.040687
ZNF277	FDPS	-2.05907	0.0946229
ZNF277	TRIM27	1.51066	0.0655028
ZNF277	AKR1A1	-2.04385	0.0190721
ZNF277	PKM	-1.0264	0.0590048
ZNF277	HSP90B1	-1.83452	0.0553243
ZNF277	HNRNPL	0.125234	0.39972
ZNF277	DARS	-0.835052	0.0468471
ZNF277	JUP	-2.50936	0.074465
ZNF277	AKR1B1	-1.43021	0.0654435
ZNF277	GSPT1	-0.325853	0.252573
ZNF277	RPS2	-0.326384	0.25163
ZNF277	DSP	0.0165028	0.973912
ZNF277	RPA2	0.409135	0.368365
ZNF277	CBR1	-1.31736	0.060742
ZNF277	HIST1H1C	0.748111	0.106075
ZNF277	ATP2A2	-0.56851	0.027929
ZNF277	ZNF24	1.35287	0.0439515
ZNF277	GOT1	-2.11585	0.00814232
ZNF277	HOXB9	1.52868	0.0233478
ZNF277	CTPS1	0.112931	0.281474
ZNF277	PFKL	-1.13514	0.0554827
ZNF277	TCP1	-0.880855	0.0365373
ZNF277	ARF4	-2.42868	0.0525734
ZNF277	RPL7	-0.0935942	0.516388
ZNF277	VCL	-2.13145	0.082879
ZNF277	SON	1.38853	0.0674313
ZNF277	PGAM1	-1.50655	0.0634248
ZNF277	RCC1	-1.31617	0.0461966
ZNF277	XRCC1	1.39017	0.0244218
ZNF277	PLCG1	0.486731	0.132763
ZNF277	NCL	-1.04019	0.0337372
ZNF277	HK1	-0.327652	0.00419671
ZNF277	POLR2E	0.796851	0.0284672
ZNF277	TRIM21	0.882013	0.213133
ZNF277	TFE3	1.21159	0.0548477
ZNF277	SRM	-1.13358	0.041369
ZNF277	EIF2S2	-2.1217	0.0108495
ZNF277	ANXA7	-1.63677	0.0505774
ZNF277	RAB6A	-0.917788	0.0501696
ZNF277	PSMB1	-0.901896	0.047103
ZNF277	COX5A	-0.750702	0.101965
ZNF277	LMNB1	0.288571	0.153099
ZNF277	GSTM3	-1.77605	0.0582995
ZNF277	ATP6V1B2;ATP6V1B1	-1.40664	0.0743368
ZNF277	VDAC1	-0.768518	0.000885909
ZNF277	SDHB	-1.00539	0.0266049
ZNF277	FBL	0.54716	0.084314
ZNF277	GART	-0.882556	0.0632615
ZNF277	PAICS	-1.13462	0.0397357
ZNF277	UBA1	-1.57763	0.0605668
ZNF277	HNRNPA2B1	-0.373291	0.271792
ZNF277	UQCRC2	-0.779362	0.0961651
ZNF277	FECH	0.626391	0.113746
ZNF277	SFPQ	-0.900572	0.0356577
ZNF277	PPIB	-1.88948	0.0794366
ZNF277	WARS	-1.45835	0.0671476
ZNF277	RPS3	-0.420869	0.0614835
ZNF277	AHCY	-1.41235	0.0290645
ZNF277	CFL1	-1.08896	0.0600796
ZNF277	DTYMK	-1.81305	0.0849929
ZNF277	RRM1	-0.330082	0.0741865
ZNF277	EEF1B2	-1.38893	0.0470115
ZNF277	ATP5F1	-1.46389	0.114196
ZNF277	ACAT1	-1.62491	0.115831
ZNF277	POLR2A	1.04363	0.0779141
ZNF277	MCM3	0.0612837	0.484018
ZNF277	RPS12	-0.458015	0.102934
ZNF277	DNAJB1	-0.66957	0.0130723
ZNF277	ATP5A1	-0.594511	0.0128476
ZNF277	PSMA1	-1.78269	0.0863105
ZNF277	PSMA3	-1.2571	0.12552
ZNF277	PSMA4	-1.51512	0.0701613
ZNF277	MSN	-2.17358	0.0708842
ZNF277	DDX6	-0.516968	0.0253367
ZNF277	U2AF2	0.312961	0.0913739
ZNF277	RPL13	-0.0701825	0.0897228
ZNF277	HMGB2	-1.53862	0.093019
ZNF277	TARS	-2.40671	0.0651601
ZNF277	VARS	-1.78026	0.0734545
ZNF277	EEF1G	-1.57031	0.0395959
ZNF277	AK4	-1.23886	0.0319412
ZNF277	YWHAQ	-0.0325426	0.780004
ZNF277	RPA1	0.0877919	0.860199
ZNF277	APEX1	-1.82259	0.0836086
ZNF277	CAD	0.639409	0.131561
ZNF277	CALR	-1.40274	0.0783351
ZNF277	CANX	-1.11821	0.0582716
ZNF277	PSMA5	-1.23159	0.0480767
ZNF277	PSMB4	-1.96702	0.0527768
ZNF277	PSMB5	-1.34474	0.0633187
ZNF277	ABCD3	-0.00420196	0.986375
ZNF277	NDUFS1	-0.255314	0.052612
ZNF277	LAP3	-1.82762	0.0517436
ZNF277	TKT	-2.00903	0.134352
ZNF277	EEF1D	-1.53176	0.0468498
ZNF277	MARCKS	-1.38553	0.15702
ZNF277	PRDX6	-0.741113	0.0692024
ZNF277	PRDX5	-1.73252	0.0224836
ZNF277	DDT;DDTL	-1.11362	0.103108
ZNF277	PRDX3	-1.23969	0.0394995
ZNF277	RPL12	0.169147	0.207538
ZNF277	ECHS1	-1.77276	0.0798885
ZNF277	PEBP1	-1.44495	0.118684
ZNF277	PDIA3	-1.98229	0.131906
ZNF277	PPP2R1A	-0.810699	0.0422935
ZNF277	ADSS	-1.43007	0.0784656
ZNF277	ALDH1B1	0.758911	0.147304
ZNF277	SDHA	-0.786861	0.0559656
ZNF277	GDI1	-1.68081	0.0434786
ZNF277	MAT2A	-0.985085	0.0464924
ZNF277	RRM2	1.38536	0.106998
ZNF277	DNAJA1	0.0624324	0.74231
ZNF277	UQCRC1	-1.36352	0.0466621
ZNF277	ATIC	-1.56244	0.102061
ZNF277	HNRNPH1	0.762519	0.134804
ZNF277	YWHAB	-1.19098	0.060779
ZNF277	STIP1	-1.61714	0.0420627
ZNF277	PRDX2	-0.694553	0.0299765
ZNF277	PYCR1	-0.71396	0.192147
ZNF277	RPL9	-0.10044	0.217393
ZNF277	KIF5B	-0.29041	0.115141
ZNF277	CSTF2	-0.245551	0.439248
ZNF277	MCM4	-0.0445833	0.851661
ZNF277	MCM7	0.438112	0.0377715
ZNF277	SHMT2	-1.16576	0.0690794
ZNF277	HSPA4	-1.27847	0.0381855
ZNF277	MPI	-1.25776	0.0637177
ZNF277	PHB	-0.656678	0.0297959
ZNF277	RPA3	-0.1073	0.814193
ZNF277	RFC4	0.325671	0.0271588
ZNF277	RFC2	-0.134574	0.188567
ZNF277	RFC1	1.15121	0.0325499
ZNF277	RPL22	-1.01875	0.0361984
ZNF277	HOXD13	1.2611	0.15819
ZNF277	MYH9	-0.929528	0.0280276
ZNF277	MYH10	-0.251649	0.0409109
ZNF277	COPB2	-1.54416	0.0393238
ZNF277	BSG	-0.988944	0.0351694
ZNF277	PSMC2	-1.1124	0.0931161
ZNF277	MAP2K2	-2.13774	0.0233783
ZNF277	ATP5C1	-0.330457	0.243553
ZNF277	CPOX	-0.645786	0.137917
ZNF277	RPL4	0.00698979	0.964697
ZNF277	PGM1	-2.14808	0.0463953
ZNF277	DLST	-0.002237	0.992533
ZNF277	TAGLN2	-1.27921	0.0956275
ZNF277	TALDO1	-1.66192	0.0608113
ZNF277	ETFB	-1.26217	0.0412873
ZNF277	RBMX	1.19224	0.00415005
ZNF277	ATP6V1A	-1.06646	0.120402
ZNF277	HSPA9	0.0653568	0.667943
ZNF277	EIF4A3	0.557884	0.0416571
ZNF277	RPS19	-0.49884	0.0645641
ZNF277	RPL3	-0.161164	0.351059
ZNF277	DDOST	-0.954965	0.0327556
ZNF277	FEN1	-1.80813	0.186451
ZNF277	CUX1	1.2581	0.0858533
ZNF277	CCT6A	-1.37182	0.0554906
ZNF277	PBX2	1.51573	0.0337727
ZNF277	RPL13A;RPL13a	-0.150231	0.328317
ZNF277	MDH1	-1.57917	0.0432056
ZNF277	MDH2	-1.40669	0.0815694
ZNF277	RFC3	0.219458	0.166517
ZNF277	HADHA	-0.625862	0.0404231
ZNF277	EIF2S3;EIF2S3L	-2.3007	0.0592462
ZNF277	ETV6	1.48569	0.0911789
ZNF277	CSK	-0.678191	0.105954
ZNF277	GARS	-1.10385	0.0621158
ZNF277	IARS	-0.904891	0.0579983
ZNF277	ECI1;DCI	-2.12035	0.0264494
ZNF277	TMPO	0.851664	0.13155
ZNF277	TMPO.1	1.00108	0.0744999
ZNF277	SKIV2L2	0.032139	0.727499
ZNF277	RPS27	-0.213465	0.172293
ZNF277	HELZ	1.36359	0.0632468
ZNF277	LRPPRC	-1.84503	0.0649441
ZNF277	CDKN2A	-0.421662	0.163594
ZNF277	PAFAH1B1	-1.6883	0.0537602
ZNF277	MATR3	0.776989	0.086112
ZNF277	RANBP1	-1.21686	0.0735863
ZNF277	NAMPT	-1.51088	0.0657649
ZNF277	PSMC4	-1.48469	0.0533542
ZNF277	USP5	-1.81178	0.0602502
ZNF277	RANGAP1	-0.922761	0.0346492
ZNF277	RECQL	-2.58876	0.0472016
ZNF277	NOP2	0.000404416	0.997425
ZNF277	CRKL	0.0707328	0.508792
ZNF277	RPL27A	-0.152619	0.157376
ZNF277	RPL5	-0.400555	0.0713029
ZNF277	RPL21	0.212498	0.222226
ZNF277	RPL28	-0.272904	0.316123
ZNF277	RPS10;RPS10-NUDT3;RPS10P5	-0.756614	0.011634
ZNF277	IQGAP1	-1.89667	0.0256333
ZNF277	CAPZA2	0.449013	0.138483
ZNF277	EIF1AX;EIF1AY	-2.45476	0.0366358
ZNF277	QARS	-0.935342	0.0564585
ZNF277	ATP5O	-1.04765	0.0450817
ZNF277	ARCN1	-1.24883	0.0723621
ZNF277	PRRC2A	0.398707	0.0424064
ZNF277	CCT5	0.203591	0.0707202
ZNF277	CSNK1A1	0.620727	0.298731
ZNF277	IDH2	-0.87477	0.063263
ZNF277	PITPNB	-1.7733	0.0858843
ZNF277	ALDH9A1	-1.92553	0.0784959
ZNF277	NASP	-1.76408	0.0581399
ZNF277	FASN	-0.797921	0.0423452
ZNF277	CCT3	-1.13772	0.054137
ZNF277	TUFM	-0.500551	0.0907802
ZNF277	ALDH7A1	-0.964377	0.0934131
ZNF277	AARS	-1.6677	0.0679314
ZNF277	SARS	-1.07082	0.0807833
ZNF277	PSMB3	-1.23513	0.0566134
ZNF277	PSMB2	-1.67534	0.0294712
ZNF277	RBM25	0.833712	0.0451016
ZNF277	CLK3	1.39536	0.0751146
ZNF277	HINT1	-1.54304	0.0435222
ZNF277	RANBP2	0.343741	0.0829868
ZNF277	GMPS	-0.662814	0.0276382
ZNF277	LIG3	1.29266	0.0585287
ZNF277	MRE11A	0.515349	0.310892
ZNF277	IDH3A	-0.893934	0.0391645
ZNF277	GDI2	-1.7261	0.0535211
ZNF277	EMD	1.15983	0.134977
ZNF277	SERPINH1	-0.276489	0.184012
ZNF277	ST13;ST13P5;ST13P4	-1.69196	0.0546385
ZNF277	DNM2	-1.52569	0.0643423
ZNF277	CCT8	-1.27875	0.0519372
ZNF277	CCT4	-1.05666	0.0492535
ZNF277	FXR1	1.2461	0.0349757
ZNF277	FXR2	0.969698	0.0454957
ZNF277	RAB7A	-0.724379	0.102296
ZNF277	SSR4	-0.255203	0.0324142
ZNF277	BCAP31	-1.33562	0.0727866
ZNF277	HCFC1	0.262772	0.01436
ZNF277	HSD17B4	-0.958586	0.0384317
ZNF277	PSMD7	-2.06058	0.115249
ZNF277	HDGF	-1.96748	0.0569696
ZNF277	HNRNPA3	-0.320972	0.115674
ZNF277	PGD	-2.20214	0.0871309
ZNF277	HNRNPM	0.614798	0.0657776
ZNF277	KPNA2	-0.122538	0.305422
ZNF277	ARHGDIA	-1.32608	0.0398062
ZNF277	HNRNPF	0.844686	0.116939
ZNF277	MSH6	0.0018005	0.979908
ZNF277	KIF11	-0.485863	0.0246912
ZNF277	HK2	-0.0296931	0.830567
ZNF277	CAPZA1	0.641263	0.0224136
ZNF277	BLVRA	-1.7006	0.0981206
ZNF277	PPP5C	-1.63551	0.0905595
ZNF277	PLK1	0.896002	0.0817642
ZNF277	ACLY	-0.748921	0.0376746
ZNF277	SUCLG1	-0.614127	0.0753777
ZNF277	COPB1	-1.17612	0.0580682
ZNF277	COPA	-1.16383	0.0289476
ZNF277	SEC24C	1.07527	0.100559
ZNF277	BLM	0.72241	0.295191
ZNF277	RARS	-0.834638	0.0490575
ZNF277	HIRA	1.39763	0.0865249
ZNF277	YARS	-2.33177	0.087654
ZNF277	RAD23B	-1.16047	0.0977213
ZNF277	ALDH18A1	-0.751076	0.0601816
ZNF277	CSE1L	-1.70554	0.0561256
ZNF277	VCP	-1.33639	0.0382984
ZNF277	HADHB	-0.808601	0.0851626
ZNF277	ADAR	0.524921	0.0322789
ZNF277	SEC13	1.33628	0.0624759
ZNF277	HNRNPH2	0.563739	0.272065
ZNF277	EIF3B	-1.12412	0.0482086
ZNF277	MARS	-0.646209	0.0424219
ZNF277	EIF6	-0.917853	0.0280327
ZNF277	CTBP2	1.42717	0.0151904
ZNF277	MTPN	-0.936626	0.106381
ZNF277	TPI1	-1.17581	0.199039
ZNF277	EIF3E	-0.940311	0.0440588
ZNF277	EIF4A1	-1.30794	0.0747077
ZNF277	PRPS1	-0.316792	0.0136153
ZNF277	PSMA6	-1.51783	0.0585672
ZNF277	RAB2A	-1.02226	0.0438095
ZNF277	UBE2M	-2.44314	0.0253933
ZNF277	UBE2N;UBE2NL	-2.29658	0.0614981
ZNF277	RAB14	-0.730711	0.288413
ZNF277	ACTR2	-1.64558	0.0763297
ZNF277	ACTR1A	-0.553531	0.0505958
ZNF277	ABCE1	-1.32218	0.0582215
ZNF277	RAP1B	-0.996686	0.00135099
ZNF277	RPS3A	-0.560804	0.0936585
ZNF277	RPL26	-0.201737	0.406829
ZNF277	PSME3	0.561517	0.0380166
ZNF277	RPL15	-0.173031	0.413535
ZNF277	RPL27	-0.0861397	0.324589
ZNF277	RHOA	-1.03818	0.0833282
ZNF277	HSPE1	-1.31325	0.0642269
ZNF277	DCAF7	1.27556	0.0750617
ZNF277	WDR5	1.13661	0.012472
ZNF277	LMO4	2.02794	0.00465729
ZNF277	HNRNPK	0.282206	0.0882967
ZNF277	YWHAG	-1.11733	0.0114708
ZNF277	RPS7	-0.7265	0.00470356
ZNF277	PPP1CA	-0.178774	0.119036
ZNF277	PSMC1	-1.27114	0.0395333
ZNF277	PSMC5	-1.30312	0.0865382
ZNF277	RPS8	-0.330537	0.190199
ZNF277	RPS15A	0.158982	0.329345
ZNF277	RPS16	-0.300429	0.0775212
ZNF277	YWHAE	-0.992908	0.0212463
ZNF277	RPS14	-0.206828	0.599877
ZNF277	RPS23	-0.126357	0.465603
ZNF277	RPS18	-0.241642	0.309703
ZNF277	RPS13	-0.0820265	0.468553
ZNF277	RPS11	-0.0329825	0.612322
ZNF277	SNRPD1	-0.631641	0.00761912
ZNF277	SNRPD2	0.0274909	0.81408
ZNF277	SNRPD3	0.262039	0.270132
ZNF277	RPL7A	0.055632	0.564039
ZNF277	ETF1	-1.69168	0.0634113
ZNF277	CNBP	-0.718844	0.268233
ZNF277	RPS4X	-0.326039	0.0407991
ZNF277	RPS6	-0.427234	0.0688607
ZNF277	HIST1H4A	-0.781413	0.261172
ZNF277	RAB1A	-0.803363	0.0181082
ZNF277	RPL23	0.44086	0.0137312
ZNF277	RPS25	-0.56784	0.0597562
ZNF277	RPL31	-0.360288	0.120094
ZNF277	RPL10A	0.0198473	0.8843
ZNF277	RPL11	-0.35181	0.147894
ZNF277	RPL8	-0.0198049	0.880021
ZNF277	PPIA	-1.17455	0.0812666
ZNF277	RPS27A;UBC;UBB;UBA52	-0.284632	0.103912
ZNF277	GRB2	0.375616	0.0498953
ZNF277	TRA2B	1.43401	0.0323914
ZNF277	RAC1	-1.39415	0.0287803
ZNF277	AP2B1	0.266492	0.0750725
ZNF277	YWHAZ	-1.25208	0.0297544
ZNF277	PPP2R2A	0.305088	0.0899384
ZNF277	DYNLL1	0.506951	0.126354
ZNF277	RPL38	0.16225	0.239778
ZNF277	EIF5A;EIF5AL1;EIF5A2	-0.937375	0.0464739
ZNF277	GNB2L1	-1.25645	0.0659727
ZNF277	ACTG1	-1.0134	0.0531289
ZNF277	PPP2CA;PPP2CB	-0.269038	0.279312
ZNF277	YBX1	0.199859	0.185085
ZNF277	TPM4	-1.04885	0.020111
ZNF277	UBE2L3	-1.41996	0.0608373
ZNF277	EEF1A1;EEF1A1P5	-0.512535	0.0797112
ZNF277	TUBA1B;TUBA4A	0.147898	0.202319
ZNF277	TUBB4B	0.202902	0.192858
ZNF277	PAFAH1B2	-1.82269	0.106482
ZNF277	RBM6	1.35721	0.0715117
ZNF277	EIF4G2	-1.44648	0.16403
ZNF277	GTF2I	-0.743138	0.120496
ZNF277	CCT2	-1.09094	0.0485965
ZNF277	GSTO1	-1.11061	0.203434
ZNF277	PRKDC	0.0796215	0.604293
ZNF277	ARF1;ARF3	-1.7482	0.0744436
ZNF277	ERH	0.776447	0.0180303
ZNF277	SRSF3	0.732693	0.0213275
ZNF277	TFAM	1.18508	0.0879356
ZNF277	SLC25A3	0.40339	0.0541751
ZNF277	FKBP3	-1.51132	0.0767444
ZNF277	SORD	-1.99937	0.0377153
ZNF277	HNRNPU	-0.29195	0.226383
ZNF277	SPTBN1	-0.879766	0.217736
ZNF277	FABP5	-1.63336	0.097785
ZNF277	CAP1	-2.13671	0.0707034
ZNF277	HMGCS1	-1.69764	0.0313886
ZNF277	DR1	1.16539	0.0420008
ZNF277	OTUD4	1.00413	0.102272
ZNF277	PFKP	-2.18554	0.122155
ZNF277	RPL18A	-0.047627	0.819141
ZNF277	FKBP4	-1.36413	0.0685872
ZNF277	RPL6	-0.328692	0.115689
ZNF277	TLE1	1.89825	0.00409555
ZNF277	GLO1	-1.40865	0.0423543
ZNF277	YWHAH	-1.06664	0.0304131
ZNF277	PTPN11	-0.90999	0.0804722
ZNF277	PPAT	-1.44049	0.0429552
ZNF277	GFPT1	-1.92527	0.109176
ZNF277	PSME1	-1.32595	0.0627837
ZNF277	PRDX1	-0.0265652	0.63567
ZNF277	C1QBP	-0.301532	0.146038
ZNF277	CKAP4	-0.749097	0.0358234
ZNF277	KHDRBS1	0.282955	0.00239275
ZNF277	DHX9	-0.350421	0.0816097
ZNF277	SSRP1	0.405512	0.565372
ZNF277	NSUN2	-1.19793	0.0587929
ZNF277	RBBP4	0.562749	0.00496246
ZNF277	NCBP1	0.696352	0.0794506
ZNF277	CPSF1	1.27881	0.016906
ZNF277	PMPCA	-0.51368	0.135213
ZNF277	TFCP2	1.54833	0.0349525
ZNF277	CDC20	1.6293	0.0239097
ZNF277	SFSWAP	1.23455	0.0483387
ZNF277	SF3A3	0.10048	0.542958
ZNF277	AIMP1	-0.871913	0.0480852
ZNF277	ILF3	-0.290588	0.13618
ZNF277	TRAP1	-1.29095	0.0473671
ZNF277	TRAF2	1.51575	0.0448198
ZNF277	FOXC1	1.39463	0.0437413
ZNF277	ECH1	-0.597291	0.000489893
ZNF277	ACACA	0.411733	0.00921282
ZNF277	TRAF3	1.48644	0.138676
ZNF277	MTAP	-2.06237	0.0914087
ZNF277	PPFIA1	0.87878	0.0401058
ZNF277	TARDBP	-0.196528	0.0782522
ZNF277	HNRNPA0	0.0252285	0.884046
ZNF277	AIMP2	-0.775186	0.0219491
ZNF277	PRDX4	-0.861248	0.0326061
ZNF277	STK3	0.684853	0.0506223
ZNF277	PSMD2	-2.00397	0.0418528
ZNF277	SRSF9	1.04864	0.0488421
ZNF277	SRSF5	0.996793	0.0144406
ZNF277	SRSF6	1.17403	0.0251138
ZNF277	TRIM28	-0.778117	0.0739763
ZNF277	G3BP1	-0.548956	0.133538
ZNF277	GRB10	1.47469	0.0299729
ZNF277	EIF3I	-1.14009	0.071238
ZNF277	CTBP1	0.834207	0.0415526
ZNF277	DYNC1I2	-1.8152	0.0373475
ZNF277	TCOF1	-0.637472	0.121221
ZNF277	SF3B2	0.461932	0.0712504
ZNF277	TOP3A	0.69152	0.301144
ZNF277	HDAC1	1.19162	0.0276967
ZNF277	DCTN2	-0.600696	0.0371258
ZNF277	TRA2A	1.30644	0.0448219
ZNF277	DYRK1A	1.36093	0.0429848
ZNF277	SPTAN1	-0.986194	0.144011
ZNF277	DDX39B	-0.939542	0.0544754
ZNF277	CKAP5	-1.3023	0.0380027
ZNF277	HNRNPD	-0.899765	0.0207581
ZNF277	KEAP1	1.47609	0.0637981
ZNF277	EIF3A	-0.964115	0.0546028
ZNF277	TTLL12	-1.86342	0.137314
ZNF277	WRN	0.480602	0.42358
ZNF277	DYNC1H1	-1.24656	0.0546235
ZNF277	CTTN	-0.758177	0.0622984
ZNF277	RCN2	0.702876	0.235097
ZNF277	CAPRIN1	0.25884	0.288689
ZNF277	RBM39	0.894958	0.0358334
ZNF277	MCM6	-0.128737	0.524049
ZNF277	PUM1	0.445338	0.0842475
ZNF277	CLINT1	0.522157	0.187284
ZNF277	SMC1A	-0.605196	0.148048
ZNF277	RRP1B	0.296741	0.154935
ZNF277	GSE1	1.38992	0.0626173
ZNF277	GANAB	-1.11711	0.0361691
ZNF277	KIF22	1.49784	0.0848983
ZNF277	KPNB1	-1.03006	0.0490943
ZNF277	GAPVD1	-0.0033899	0.949076
ZNF277	WTAP	1.83623	0.0014317
ZNF277	PSMD6	-1.81017	0.0821187
ZNF277	2024-09-02	-2.01814	0.0667102
ZNF277	NCAPD2	-1.10878	0.18725
ZNF277	EFTUD2	-0.0148894	0.724809
ZNF277	KARS	-1.12497	0.0452236
ZNF277	EIF4H	-1.37717	0.0619854
ZNF277	PDIA6	-1.607	0.0627485
ZNF277	PAFAH1B3	-1.65848	0.0880434
ZNF277	PPA1	-1.19239	0.092504
ZNF277	PTGES3	-1.16652	0.0558231
ZNF277	NONO	-0.715276	0.0327731
ZNF277	RCN1	-1.0932	0.038595
ZNF277	PCBP1	0.122857	0.474205
ZNF277	PCBP2	-0.250423	0.0806971
ZNF277	TCEB2	-0.611966	0.0173845
ZNF277	SF3B3	0.187366	0.263693
ZNF277	SEC23A	1.10063	0.0956885
ZNF277	SEC23B	1.27413	0.104994
ZNF277	SF3A1	-0.140468	0.236107
ZNF277	TSN	-1.64083	0.0703246
ZNF277	SF1	0.0803771	0.399461
ZNF277	TRIP13	-0.930601	0.0417864
ZNF277	MAPRE1	-1.90484	0.0910424
ZNF277	ELAVL1	0.644678	0.0484603
ZNF277	RAB11B	-0.855454	0.056821
ZNF277	DDB1	-0.800762	0.0522255
ZNF277	CDC37	-1.01726	0.0383803
ZNF277	RBBP7	0.0685218	0.767655
ZNF277	SRSF7	1.12168	0.107685
ZNF277	CPSF6	-0.761076	0.0628389
ZNF277	FSCN1	-2.08547	0.0552384
ZNF277	HIST2H2BE;HIST1H2BB;HIST1H2BO;HIST1H2BJ;HIST3H2BB	1.51681	0.104919
ZNF277	HNRNPUL2;HNRNPUL2-BSCL2	0.675315	0.0451802
ZNF277	KIF7	1.55892	0.075822
ZNF277	SMU1	0.369276	0.0323653
ZNF277	ATG2A	1.52426	0.0604477
ZNF277	NME1-NME2;NME2;NME1	-1.3093	0.063249
ZNF277	MAP7D1	0.876555	0.187238
ZNF277	TIMM50	0.406632	0.0789169
ZNF277	AMOT	0.521586	0.0356228
ZNF277	PYCRL	0.993622	0.0966906
ZNF277	FLNA	-1.88186	0.042848
ZNF277	DKFZp686J1372;TPM3	-0.837439	0.0529654
ZNF277	SRSF10	1.76522	0.0142626
ZNF277	PITRM1	-1.70336	0.0676761
ZNF277	PRRC2B	0.901947	0.129
ZNF277	FHL1	-1.17824	0.0451981
ZNF277	CSNK2B;CSNK2B-LY6G5B-1181;CSNK2B-LY6G5B--991	0.0110494	0.937613
ZNF277	CEP170	0.473965	0.185482
ZNF277	FAM83B	1.11452	0.117679
ZNF277	FKBP15	1.29594	0.0417992
ZNF277	ACADM	-0.508161	0.11636
ZNF277	SRSF11	1.03177	0.0495455
ZNF277	RBM26	-0.81319	0.0512467
ZNF277	ATAD3B	1.27567	0.0308424
ZNF277	PRPF38B	0.290232	0.21663
ZNF277	RNF219	1.51212	0.0763437
ZNF277	TPT1	-1.45263	0.060338
ZNF277	IQSEC1	1.11055	0.0951036
ZNF277	CIAPIN1	-1.94072	0.077734
ZNF277	CDC73	0.0878244	0.448884
ZNF277	EDC4	2.18187	0.00297359
ZNF277	PRPF8	-0.161821	0.104819
ZNF277	NFRKB	2.30266	0.00802812
ZNF277	ALKBH5	0.569294	0.128956
ZNF277	DARS2	-0.829236	0.0334604
ZNF277	WDR59	1.25276	0.012986
ZNF277	LARP1	0.848367	0.00375106
ZNF277	FIP1L1	1.38093	0.017633
ZNF277	BCOR	1.71532	0.0610941
ZNF277	GIGYF2	0.637815	0.0526494
ZNF277	FAM83H	1.1359	0.106053
ZNF277	RBPMS2	1.10164	0.0899251
ZNF277	UBN2	1.56073	0.084271
ZNF277	SND1	-1.65224	0.0724218
ZNF277	BZW1	-1.28055	0.0931276
ZNF277	EIF3M	-1.29391	0.243821
ZNF277	RSRC2	1.00792	0.0183456
ZNF277	MAEA	1.27827	0.13022
ZNF277	PHF5A	0.44014	0.0231888
ZNF277	NUFIP2	1.06081	0.0289187
ZNF277	KCTD20	1.08715	0.0938716
ZNF277	HUWE1	-1.1143	0.0743572
ZNF277	LDB1	1.79531	0.0388499
ZNF277	KTN1	-0.610185	0.181591
ZNF277	N4BP2	1.08198	0.0786038
ZNF277	ALYREF	-0.216298	0.177325
ZNF277	CAND1	-1.0318	0.0558417
ZNF277	CARM1	-0.330713	0.0293366
ZNF277	ARMC8	0.481774	0.21912
ZNF277	VRK3	1.20074	0.0932482
ZNF277	CHERP	0.889531	0.0944357
ZNF277	ANKHD1	0.711966	0.120412
ZNF277	SUGP1	1.85022	0.00858254
ZNF277	FANCM	0.708978	0.346466
ZNF277	CCAR2	-0.416817	0.0296057
ZNF277	NUP93	-0.474741	0.0234556
ZNF277	LRRC47	-0.838232	0.147107
ZNF277	CPSF7	0.266357	0.291561
ZNF277	FAM184A	1.54156	0.101355
ZNF277	TXNDC5	-1.36069	0.0846782
ZNF277	SERBP1	-0.459212	0.134826
ZNF277	LEMD2	0.931668	0.105093
ZNF277	FAM98A	0.977319	0.0709427
ZNF277	RNF214	0.902327	0.0976522
ZNF277	TNRC6A	1.22281	0.0913287
ZNF277	ABCF1	-0.909383	0.0927756
ZNF277	KMT2C	1.77695	0.0092547
ZNF277	ADCK3	0.0122003	0.763191
ZNF277	MORC4	1.74207	0.0285223
ZNF277	ZNF473	0.249009	0.337067
ZNF277	SMAP2	0.816275	0.115531
ZNF277	PDCD6IP	-0.0907853	0.07367
ZNF277	RPS21	-1.53333	0.0393646
ZNF277	ATXN2L	0.603228	0.0208276
ZNF277	PRPF31	0.78764	0.0429661
ZNF277	GATAD2B	0.712912	0.0285574
ZNF277	DDX1	0.350046	0.0994068
ZNF277	H1FX	-0.304669	0.078856
ZNF277	NDRG1	-1.25683	0.0556548
ZNF277	HSPH1	-0.518992	0.0312575
ZNF277	RQCD1	1.40329	0.0577672
ZNF277	GCN1L1	-1.60586	0.0650626
ZNF277	ANP32B	-2.08944	0.0404664
ZNF277	RREB1	1.93738	0.0169635
ZNF277	HDAC2	1.49129	0.0486656
ZNF277	CREBBP	1.96008	0.0260062
ZNF277	TANK	1.55109	0.0442449
ZNF277	RAD50	0.608829	0.329849
ZNF277	UPF1	-0.282432	0.150257
ZNF277	KHSRP	-0.148122	0.209859
ZNF277	TNPO1	-1.92796	0.0540517
ZNF277	USP9X	0.407673	0.0923311
ZNF277	LHX4	2.00576	0.0385369
ZNF277	CCDC47	-1.3813	0.00847733
ZNF277	ISL2	1.69823	0.04091
ZNF277	MAGOHB	0.956903	0.0261664
ZNF277	FUBP1	-1.49621	0.0275896
ZNF277	LRRC59	-0.475056	0.0655971
ZNF277	PYCR2	-1.29557	0.0645442
ZNF277	CCDC124	-1.77563	0.104308
ZNF277	ZBTB10	1.32114	0.0724051
ZNF277	RMI2	0.769649	0.218359
ZNF277	SEH1L	1.12134	0.0361839
ZNF277	EDC3	1.25953	0.0179983
ZNF277	ERO1L	-1.88308	0.052132
ZNF277	PGAM5	1.19248	0.0896722
ZNF277	FUBP3	0.330152	0.128264
ZNF277	RBM17	0.987193	0.058727
ZNF277	SUCLG2	-0.530078	0.0783479
ZNF277	WDR92;DKFZp434B156	1.30852	0.0518392
ZNF277	DOCK7	0.319663	0.194547
ZNF277	IPO9	-1.97253	0.110555
ZNF277	RBM14	1.01226	0.064654
ZNF277	VPS35	-1.09487	0.0969073
ZNF277	WDR24	1.45826	0.065759
ZNF277	WRNIP1	0.406376	0.0879616
ZNF277	RANBP9	0.856622	0.127585
ZNF277	TFAP2A	1.5308	0.0671417
ZNF277	CDC5L	-0.0340743	0.812456
ZNF277	PARK7	-1.85748	0.0298735
ZNF277	VAT1	-2.1774	0.0170857
ZNF277	PKP4	0.951921	0.164113
ZNF277	EIF3C;EIF3CL	-1.2138	0.0359259
ZNF277	DNAJC7	0.099969	0.0816852
ZNF277	HSD17B10	-0.626564	0.0457997
ZNF277	CCT7	-1.13926	0.0465446
ZNF277	PKP2	1.18386	0.122932
ZNF277	SH3GL1	0.484963	0.0915028
ZNF277	ELAC2	-1.6073	0.0789928
ZNF277	WDR77	0.141328	0.497501
ZNF277	MYBBP1A	-0.370178	0.0200036
ZNF277	ERP44	-0.899819	0.0383773
ZNF277	NTPCR	0.468008	0.113469
ZNF277	COPS4	-1.75117	0.055611
ZNF277	MCMBP	-0.312849	0.258618
ZNF277	MMTAG2	0.767233	0.140743
ZNF277	C9orf142	2.12606	0.0166721
ZNF277	HNRNPUL1	1.07704	0.0504784
ZNF277	TUBB2B	0.0258734	0.851523
ZNF277	TMED9	-1.25646	0.037695
ZNF277	DPCD	0.916102	0.0512702
ZNF277	TARS2	-0.120389	0.574109
ZNF277	RBM4;RBM4B	-0.535143	0.0370281
ZNF277	SSBP4	1.65558	0.0114658
ZNF277	SSBP3	1.62329	0.0265922
ZNF277	NAA15	-1.9945	0.0574072
ZNF277	SRRT	0.0920306	0.573167
ZNF277	CECR5	-0.446433	0.248967
ZNF277	POLDIP3	0.939149	0.0124456
ZNF277	UPF3B	0.984684	0.0400759
ZNF277	DPY30	1.00558	0.119387
ZNF277	TNKS1BP1	1.4777	0.0669328
ZNF277	UBE2O	-1.70005	0.0808293
ZNF277	WDR33	1.1758	0.0398148
ZNF277	NAT10	-0.0196952	0.830903
ZNF277	XRN2	0.584266	0.0525348
ZNF277	DNTTIP1	1.71486	0.0504853
ZNF277	PPA2	-1.51255	0.146051
ZNF277	ZNF106	1.52154	0.0641876
ZNF277	PNN	1.27433	0.0617598
ZNF277	BOLA2	0.652592	0.054682
ZNF277	ACBD3	-0.725004	0.0587836
ZNF277	CHMP4B	0.0170695	0.825088
ZNF277	C2orf44	1.28873	0.0717598
ZNF277	RPAP3	1.13122	0.0704424
ZNF277	DCTPP1	-0.258562	0.351216
ZNF277	WDR26	1.04273	0.0804792
ZNF277	NT5DC2	0.110009	0.725932
ZNF277	CNOT10	1.24138	0.0704507
ZNF277	LRRC40	-1.19495	0.0974463
ZNF277	RMI1	0.712979	0.273678
ZNF277	SFXN1	-1.39118	0.100444
ZNF277	ACTR5	1.88136	0.00614616
ZNF277	UPF2	0.883045	0.0230668
ZNF277	GRPEL1	-1.29081	0.0237353
ZNF277	CACYBP	-1.53334	0.0557153
ZNF277	MCCC2	-0.0715286	0.0835477
ZNF277	HMG20A	1.45449	0.0333513
ZNF277	UBN1	1.60234	0.0782359
ZNF277	DCP1A	1.14589	0.00519395
ZNF277	NIT2	-1.8142	0.130029
ZNF277	ANLN	0.565992	0.0461887
ZNF277	GPHN	1.12015	0.0572249
ZNF277	DDX21	-0.105764	0.263856
ZNF277	NANS	-1.38272	0.0788462
ZNF277	SALL1	1.89186	0.0356269
ZNF277	FARSB	-1.41673	0.121454
ZNF277	IARS2	-1.14608	0.0789699
ZNF277	RBM12	-1.02402	0.0555077
ZNF277	PIH1D1	1.18582	0.0477231
ZNF277	GID8	0.787612	0.0987236
ZNF277	MIOS	1.22274	0.0753151
ZNF277	ETAA1	0.691214	0.455197
ZNF277	BCLAF1	1.26128	0.0109651
ZNF277	UGGT1	-0.785857	0.0395088
ZNF277	TECR	-0.0511583	0.760457
ZNF277	FAM120A	0.803881	0.0843471
ZNF277	SMARCAL1	0.653322	0.314152
ZNF277	UBP1	1.1763	0.0603091
ZNF277	IGF2BP1	0.787998	0.0286803
ZNF277	CNOT2	1.5167	0.0296299
ZNF277	RCC2	0.0453802	0.779522
ZNF277	CHD7	1.61387	0.0237579
ZNF277	CPSF2	1.39969	0.00844695
ZNF277	LARS	-1.54843	0.0592723
ZNF277	RCOR3	1.924	0.0723665
ZNF277	RERE	1.91001	0.0310795
ZNF277	ATXN10	-1.47429	0.0501896
ZNF277	SAE1	-1.14764	0.151439
ZNF277	GRHPR	-2.17667	0.057001
ZNF277	UBA2	-1.58453	0.0686563
ZNF277	CNOT8	1.61044	0.116117
ZNF277	PARP2	1.30504	0.0345283
ZNF277	SUN2	0.640901	0.209062
ZNF277	SRP68	-1.56907	0.039993
ZNF277	CHORDC1	-1.77857	0.0666714
ZNF277	TBK1	1.50065	0.063214
ZNF277	2024-09-09	-1.56292	0.0661606
ZNF277	PFDN2	0.310249	0.0720395
ZNF277	CNOT7	1.68871	0.0302089
ZNF277	STOML2	-0.636817	0.0750123
ZNF277	CPSF3	1.19507	0.0114598
ZNF277	GPATCH8	1.40672	0.0317765
ZNF277	RCOR1	1.23307	0.0893852
ZNF277	CDV3	-1.05784	0.0966447
ZNF277	CNOT11	1.18448	0.0503511
ZNF277	INO80	1.75308	0.00304684
ZNF277	YEATS2	1.36757	0.0194765
ZNF277	CNOT6	1.55018	0.0734993
ZNF277	MYO5B	1.12718	0.150308
ZNF277	AKAP8L	1.05256	0.1166
ZNF277	PRPF19	-0.275334	0.0829444
ZNF277	G3BP2	0.393924	0.0259348
ZNF277	MAGED2	-0.708907	0.0387029
ZNF277	TNRC6B	1.79616	0.023526
ZNF277	SRRM2	1.5044	0.0307486
ZNF277	PA2G4	-1.89925	0.112235
ZNF277	SMC3	-0.835535	0.063379
ZNF277	C14orf166	0.537057	0.0438057
ZNF277	RUVBL2	1.15828	0.0515221
ZNF277	RUVBL1	1.17677	0.0532575
ZNF277	NUDC	-0.876267	0.119472
ZNF277	VDAC3	-0.406782	0.0607258
ZNF277	FARSA	-0.529539	0.141097
ZNF277	BTBD3	1.35333	0.124286
ZNF277	DIS3	-1.10216	0.0401732
ZNF277	POLDIP2	0.695176	0.117151
ZNF277	THRAP3	1.28698	0.0180422
ZNF277	NOP58	0.636391	0.0366134
ZNF277	GIT1	1.11862	0.0996495
ZNF277	ZNF281	1.55718	0.0574281
ZNF277	LUC7L2	0.210268	0.132306
ZNF277	SBDS	-1.98809	0.0650166
ZNF277	STRAP	-0.587417	0.0385399
ZNF277	RTCB	0.244682	0.059446
ZNF277	RPL36	0.817497	0.0252544
ZNF277	SAMHD1	0.261974	0.211541
ZNF277	HBS1L	-0.434093	0.0451767
ZNF277	WDR45	1.25558	0.0185715
ZNF277	TLN1	-2.06573	0.0416028
ZNF277	KCTD3	1.0075	0.0491096
ZNF277	YTHDF2	0.298859	0.553423
ZNF277	SUPT16H	0.985736	0.0966904
ZNF277	UCHL5	0.151673	0.616349
ZNF277	RBM8A	1.02327	0.119526
ZNF277	MAGED1	1.03556	0.131709
ZNF277	PSAT1	-1.50897	0.0458042
ZNF277	COPG1	-1.28293	0.112401
ZNF277	CABIN1	1.44273	0.0844353
ZNF277	SEC23IP	1.55415	0.00842581
ZNF277	PSMD8	-1.86091	0.0180418
ZNF277	ACIN1	1.41541	0.0296505
ZNF277	RPL10	0.045318	0.669194
ZNF277	SAP18	1.20935	0.0298594
ZNF473	CDC2;CDK1	-1.03639	0.0200789
ZNF473	HDLBP	-2.89708	0.0142021
ZNF473	RPS9	-0.35048	0.121377
ZNF473	PSMA2	-3.85764	0.0127691
ZNF473	PSMD13	-4.10376	0.00813231
ZNF473	EIF5B	-3.06037	0.00672464
ZNF473	MTHFD1L	-0.640183	0.0291392
ZNF473	CLTC	-0.945261	0.0107449
ZNF473	SRCIN1	2.08341	0.049308
ZNF473	PSMD1	-4.22324	0.00920069
ZNF473	RBM15	1.93033	0.0409268
ZNF473	RPL17;RPL17-C18orf32	0.332991	0.0468623
ZNF473	AP2M1	-0.00386849	0.989847
ZNF473	RAVER1	1.60832	0.0602452
ZNF473	IDH3B	0.24973	0.077598
ZNF473	HYOU1	-4.46918	0.00305734
ZNF473	WDR6	0.819522	0.106879
ZNF473	SPAG9	-2.25891	0.0336273
ZNF473	PSMC6	-1.28979	0.0308064
ZNF473	VDAC2	-0.612516	0.105353
ZNF473	PCMT1	0.971193	0.0233759
ZNF473	MYO6	0.297445	0.479314
ZNF473	NOLC1	-1.55703	0.00903421
ZNF473	RRBP1	-0.574142	0.0560822
ZNF473	IGHG1;IGHG3	2.26265	0.029516
ZNF473	SET;SETSIP	-6.21023	0.0480619
ZNF473	DDX46	-1.54103	0.0617472
ZNF473	ECI2	0.287353	0.0448738
ZNF473	DDX3X;DDX3Y	1.41128	0.0263731
ZNF473	HADH	-5.54844	0.00804
ZNF473	HSPA1B;HSPA1A	0.136445	0.0645152
ZNF473	LENG8	1.28886	0.0317773
ZNF473	SCRIB	1.14152	0.0462453
ZNF473	PUF60	1.41231	0.0241616
ZNF473	TP53	1.55931	0.0387358
ZNF473	HIST1H2AJ;HIST1H2AH;H2AFJ;HIST1H2AD;HIST1H2AG;HIST1H2AC;HIST3H2A;HIST1H2AB	0.734484	0.432014
ZNF473	PTBP1	-0.662886	0.00544652
ZNF473	ADSL	-4.68398	0.00396566
ZNF473	ELMSAN1	2.06835	0.0284695
ZNF473	DPYSL2	-2.61482	0.00325917
ZNF473	POLR2B	0.624106	0.0531466
ZNF473	TCEA1	-0.599252	0.14614
ZNF473	DDX17	1.28286	0.031731
ZNF473	ACO2	-4.28828	0.00627329
ZNF473	STMN1	-5.35783	0.0489285
ZNF473	FUOM	2.11748	0.0983411
ZNF473	CNOT1	1.52791	0.0923282
ZNF473	RNPEP	-4.39001	0.0144903
ZNF473	PIP5K1A	1.1907	0.06299
ZNF473	SRRM1	0.742023	0.0167816
ZNF473	EIF3L	-2.97085	0.00709414
ZNF473	EWSR1	0.375266	0.00697947
ZNF473	PSMD10	-2.31145	0.0138297
ZNF473	CAPZB	0.6441	0.0174577
ZNF473	ARHGEF7	1.72128	0.048547
ZNF473	PABPC4	1.57867	0.0128327
ZNF473	EIF3H	-2.41397	0.0101159
ZNF473	SLC25A10	-0.0095817	0.967776
ZNF473	SEC61A1;SEC61A2	-0.614203	0.0208797
ZNF473	ILF2	-0.809657	0.0534892
ZNF473	RAN	-3.85474	0.00127734
ZNF473	PTMA	-5.91124	0.0149731
ZNF473	IMMT	0.340983	0.199226
ZNF473	SRI	-3.10487	0.0163187
ZNF473	RPL37A	-0.0916382	0.615218
ZNF473	RPSA	-2.86972	0.00870858
ZNF473	SATB2	1.62426	0.102746
ZNF473	RPL24	0.0581827	0.810394
ZNF473	CTNND1	0.907337	0.00120327
ZNF473	RPL32	0.26271	0.0481631
ZNF473	HNRNPAB	-1.2494	0.0122285
ZNF473	ISL1	2.26407	0.042363
ZNF473	SEC31A	1.75426	0.0338622
ZNF473	2024-09-11	-3.52923	0.00704681
ZNF473	HMBOX1	1.87944	0.01445
ZNF473	RPL30	-0.279508	0.275661
ZNF473	TBCA	-4.75787	0.0445641
ZNF473	RPL14	0.320687	0.0680209
ZNF473	PRRC2C	1.47502	0.00356902
ZNF473	EZR	-4.17291	0.00110529
ZNF473	ZC3H18	1.34015	0.0446959
ZNF473	HMGB3	-4.0451	0.0200173
ZNF473	2024-09-07	-3.34079	0.00439212
ZNF473	MTA1	0.891805	0.0358795
ZNF473	PCM1	1.56979	0.0458396
ZNF473	RPS24	-0.495859	0.0456903
ZNF473	CSNK2A1;CSNK2A3	-0.140333	0.449852
ZNF473	EIF4G1	-1.38606	0.011857
ZNF473	MAP4	-2.56468	0.00693013
ZNF473	ZFHX4	1.74487	0.0459783
ZNF473	EIF4B	-2.44172	0.000409596
ZNF473	DCTN1;DKFZp686E0752	-0.256646	0.506358
ZNF473	SMC4	-1.27035	0.000447243
ZNF473	NCAPH	-2.67358	0.0201855
ZNF473	PRMT1	-1.21533	0.0167827
ZNF473	CLP1	1.57972	0.0179131
ZNF473	NPEPPS	-4.38388	0.00893141
ZNF473	PSMC3	-1.60428	0.0042085
ZNF473	MAPK3	-0.3554	0.239483
ZNF473	SCYL1	1.21285	0.0331642
ZNF473	SEC16A	1.90103	0.0822976
ZNF473	CHD4	0.568327	0.028854
ZNF473	SLC3A2	-3.80295	0.00621074
ZNF473	NAP1L1	-2.08849	0.00975812
ZNF473	BCKDHA	1.58975	0.0317534
ZNF473	DDX19A	-3.45159	0.00546805
ZNF473	GLOD4	-4.50984	0.00366793
ZNF473	NACA	-3.16665	0.00935099
ZNF473	AK2	-3.07387	0.00108424
ZNF473	HNRNPA1;HNRNPA1L2	-1.78133	0.00416612
ZNF473	UBAP2L	0.537105	0.038345
ZNF473	IGF2BP2	1.36617	0.00374998
ZNF473	FMR1	1.60509	0.0403158
ZNF473	API5	-4.98068	0.00291603
ZNF473	SNW1	0.968247	0.0468677
ZNF473	HNRNPC	1.47114	0.0480923
ZNF473	CDK2	-0.785486	0.0439116
ZNF473	ZNF277	0.277172	0.413206
ZNF473	MYL6	-0.885293	0.0297644
ZNF473	ATAD3A	1.3938	0.0298844
ZNF473	ZYX	-2.81331	0.00361665
ZNF473	CNOT6L	1.60607	0.0180871
ZNF473	ATXN2	1.18866	0.0147025
ZNF473	HOXA11	2.46329	0.0078497
ZNF473	ANP32A	-6.13233	0.000560933
ZNF473	DUT	-2.81657	0.00150234
ZNF473	MEIS1	1.47311	0.0428171
ZNF473	AKR7A2	-4.62555	0.000261921
ZNF473	SRPK1	0.792802	0.0272516
ZNF473	USP7	0.560112	0.000967974
ZNF473	FUS	-0.160975	0.371027
ZNF473	RNPS1	1.44106	0.00328774
ZNF473	DHX30	1.19521	0.018781
ZNF473	RPL23A	-0.513053	0.0914592
ZNF473	TMEM189-UBE2V1;UBE2V1	-5.28079	3.14202e-05
ZNF473	NSF	-1.99763	0.0130991
ZNF473	SLC25A11	0.435017	0.0748372
ZNF473	NEURL4	2.10571	0.0357603
ZNF473	KIAA0368;ECM29	-2.6778	0.0238557
ZNF473	SEC16A.1	1.94705	0.0415319
ZNF473	DDX41	0.789619	0.0126727
ZNF473	LUC7L3	0.821172	0.0290441
ZNF473	PHB2	-0.630742	0.109177
ZNF473	OLA1	-5.12122	0.00372914
ZNF473	OTUB1	-4.68621	0.00454227
ZNF473	DDX5	1.00547	0.0334773
ZNF473	SRSF1	1.41637	0.0112941
ZNF473	SNRPN;SNRPB	-0.288977	0.381767
ZNF473	RPL18	0.31051	0.259319
ZNF473	RPL19	-0.191816	0.487177
ZNF473	MYL12A;MYL12B;MYL9	-0.926869	0.0900623
ZNF473	CUL4B	-3.20312	0.0198154
ZNF473	CLUH	-1.9326	0.0160855
ZNF473	LONP1	-1.46745	0.0163614
ZNF473	H3F3B;H3F3A;HIST3H3;HIST2H3PS2;H3F3C	-0.532609	0.125766
ZNF473	RPS15	0.0595413	0.904665
ZNF473	PRKCSH	-5.94979	0.0169299
ZNF473	GPX4	0.232348	0.134105
ZNF473	ASNSD1	1.62386	0.0383127
ZNF473	RPS5	-0.816004	0.0684996
ZNF473	POLD1	-0.510345	0.0289975
ZNF473	SUGP2	1.16345	0.0605707
ZNF473	KIF2A	0.420783	0.0783235
ZNF473	PDLIM1	-3.57663	0.00885348
ZNF473	ACOT7	-4.27212	0.00247537
ZNF473	AIP	-0.622527	0.0456451
ZNF473	GTPBP1	0.153062	0.297175
ZNF473	PSMD11	-4.84088	0.00427526
ZNF473	PSMD12	-4.34814	0.00542972
ZNF473	PGRMC1	-0.947874	0.0320617
ZNF473	SUPT5H	0.0352869	0.883533
ZNF473	DFFA	-2.48311	0.00747273
ZNF473	CLIC1	-4.97562	0.00425128
ZNF473	EIF3F	-3.00387	0.00680498
ZNF473	IPO5	-3.97669	0.00236983
ZNF473	POLRMT	1.15087	0.0305418
ZNF473	IGF2BP3	1.36204	0.0186191
ZNF473	DNM1L	-2.22486	0.00861133
ZNF473	PSMD14	-3.9125	0.00598769
ZNF473	BCL9	1.8866	0.0474384
ZNF473	NOP56	0.970139	0.0543105
ZNF473	IRS4	1.42472	0.0491549
ZNF473	KMT2D	1.32438	0.0220773
ZNF473	PDCD5	-5.34647	0.0120662
ZNF473	PRMT5	-0.269204	0.301429
ZNF473	TCERG1	-1.03333	0.0393561
ZNF473	PSMA7	-3.5052	0.00693496
ZNF473	BCKDK	1.76426	1.02203e-05
ZNF473	HAT1	-2.05329	0.00220172
ZNF473	XPO1	-2.38635	0.00126973
ZNF473	ZNF609	1.82481	0.0091679
ZNF473	U2SURP	1.00461	0.0595751
ZNF473	PFAS	-2.5146	0.006938
ZNF473	PFDN6	1.09012	0.0369685
ZNF473	NKRF	1.2268	0.0129106
ZNF473	CASC3	1.97159	0.0315647
ZNF473	OGT	0.761398	0.0599043
ZNF473	PPM1G	-2.33466	0.0122247
ZNF473	EIF3D	-0.0250018	0.825839
ZNF473	KDM6A;UTY	1.2742	0.00576292
ZNF473	DHX15	0.94165	0.0442209
ZNF473	PHGDH	-1.31181	0.00289119
ZNF473	PSMD3	-2.91028	0.00240561
ZNF473	RBFOX2;RBFOX1;RBFOX3	1.76797	0.0456202
ZNF473	EEF1E1;EEF1E1-BLOC1S5	-1.95408	0.000459987
ZNF473	MSI1	1.33824	0.0454913
ZNF473	HNRNPR	0.562916	0.000190225
ZNF473	EPB41L2	-3.03042	0.00262225
ZNF473	PRC1	1.43268	0.0315581
ZNF473	BUB3	0.804189	0.00488877
ZNF473	ACTN4	-4.63038	0.0185961
ZNF473	NARS	-4.41822	0.00620032
ZNF473	NUDT21	0.025074	0.864452
ZNF473	AKAP8	1.87613	0.0290088
ZNF473	CALU	-1.52008	0.000654936
ZNF473	PRPSAP2	-1.72354	0.0281583
ZNF473	KDM1A	1.61817	0.0567377
ZNF473	SYNCRIP	-0.0796183	0.651168
ZNF473	GMDS	0.423348	0.194891
ZNF473	PLIN3	-3.88566	0.00215999
ZNF473	KPNA6;KPNA5	-1.84417	0.280714
ZNF473	SNX2	-3.46944	0.00223287
ZNF473	USO1	0.253251	0.339892
ZNF473	DNAJA2	0.422869	0.0794304
ZNF473	NBN	1.59735	0.0387084
ZNF473	WDR1	-3.85785	0.00786972
ZNF473	CPNE3	-0.669426	0.115061
ZNF473	CNOT3	1.76388	0.0492714
ZNF473	GGCT	-3.31528	0.000604938
ZNF473	PDCD6	1.0452	0.0528831
ZNF473	FLNB	-3.85113	0.0281766
ZNF473	CS	-5.58104	0.00230454
ZNF473	PRPF40A	1.36529	0.0263701
ZNF473	BANF1	1.42074	0.0330265
ZNF473	SF3B1	0.677895	0.027415
ZNF473	CSDE1	-0.467689	0.0748193
ZNF473	PRKRA	0.830641	0.00336772
ZNF473	SNRNP200	0.0478851	0.541194
ZNF473	TIPRL	0.207288	0.182593
ZNF473	NUP155	0.859848	0.0480455
ZNF473	EIF3G	-1.92541	0.00461493
ZNF473	IDH1	-4.05163	0.00410828
ZNF473	DNAJC8	-3.83788	0.0495247
ZNF473	ATP5H	-2.65382	0.0215678
ZNF473	ATP5L	-4.7847	0.00569501
ZNF473	GLRX3	-4.37737	0.00182398
ZNF473	SRP72	-3.46316	0.00545261
ZNF473	URI1	1.73934	0.0463
ZNF473	MTA2	0.83791	0.00704502
ZNF473	TOMM70A	-3.17966	0.00393735
ZNF473	SEC24D	1.1247	0.0739937
ZNF473	ERLIN2	0.0671127	0.86077
ZNF473	PCF11	1.74697	0.0511299
ZNF473	LETM1	-3.74009	0.00617721
ZNF473	PGLS	-3.04555	0.00950291
ZNF473	SMC2	-0.870092	0.0186125
ZNF473	IPO7	-4.31291	0.00369928
ZNF473	AHSA1	-1.34748	0.013001
ZNF473	SEC24A	2.02122	0.0535755
ZNF473	SEC24B	1.82046	0.0554686
ZNF473	ACSL3	-2.75585	0.0185092
ZNF473	HERC2	1.73763	0.0551483
ZNF473	HSPA4L	-2.52684	0.0269211
ZNF473	AP2A1	0.770456	0.122491
ZNF473	BAG2	1.28619	0.0452692
ZNF473	AIFM1	-0.386814	0.150985
ZNF473	BPNT1	-3.75254	0.00364864
ZNF473	ACTL6A	-0.0187992	0.811287
ZNF473	LDHA	-4.21088	0.00444222
ZNF473	GLUD1;GLUD2	-0.695205	0.04495
ZNF473	CYB5R3	-1.88351	0.00648621
ZNF473	SOD1	-5.69063	0.0471532
ZNF473	PNP	-5.21568	0.000561399
ZNF473	HPRT1	-2.2823	0.00855074
ZNF473	GOT2	-4.79569	0.00352352
ZNF473	PGK1	-6.6558	0.0247048
ZNF473	CA2	-6.26532	0.00854483
ZNF473	LMNA	2.1586	0.0162687
ZNF473	ALDOA	-5.54712	0.0241948
ZNF473	OAT	-2.01071	0.00166637
ZNF473	GAPDH	-4.60009	0.00135163
ZNF473	RPN1	-1.27919	0.00486234
ZNF473	RPN2	-1.73565	0.0090788
ZNF473	ATP1A1	-1.42981	0.00748503
ZNF473	ALDH2	-3.02011	0.00147443
ZNF473	SLC25A5	0.854969	0.019644
ZNF473	EIF2S1	-3.04061	0.0108559
ZNF473	RPLP1	0.110564	0.497525
ZNF473	RPLP2	-0.481428	0.0617282
ZNF473	RPLP0;RPLP0P6	-0.0940467	0.6616
ZNF473	JUN	0.783727	0.0415384
ZNF473	SSB	-2.36592	0.00194627
ZNF473	UROD	-4.24924	0.00158301
ZNF473	ATP5B	-2.35598	0.018422
ZNF473	ENO1	-4.65898	0.0162169
ZNF473	PYGL	-5.39197	0.00250966
ZNF473	GPI	-6.33684	0.0163332
ZNF473	NPM1	-0.998741	0.00370084
ZNF473	LDHB	-2.72369	0.000800554
ZNF473	P4HB	-0.426339	0.014058
ZNF473	ANXA2;ANXA2P2	-0.508707	0.35729
ZNF473	TUBB	0.175461	0.351292
ZNF473	PFN1	-4.58939	0.0240432
ZNF473	APRT	-5.80748	0.00136991
ZNF473	EPRS	-1.11583	0.0244656
ZNF473	HSP90AA1	-3.79953	0.00607024
ZNF473	FH	-4.8792	0.00372501
ZNF473	ANXA6	-4.92226	0.00631226
ZNF473	PFKM	-3.06282	0.00893318
ZNF473	HSP90AB1	-3.00001	0.00514674
ZNF473	ASNS	-3.16819	0.00266069
ZNF473	PDHA1	-1.431	0.00435236
ZNF473	SNRNP70	0.146271	0.482952
ZNF473	VIM	0.704051	0.180398
ZNF473	RPS17	0.303207	0.394301
ZNF473	ANXA5	-4.85345	0.000162807
ZNF473	GSTP1	-6.06048	0.0312554
ZNF473	HMGB1;HMGB1P1	-4.9169	0.0167694
ZNF473	DLD	-1.22308	0.00184777
ZNF473	SNRPA1	0.181326	0.369018
ZNF473	PARP1	-0.211849	0.340584
ZNF473	UCHL1	-5.84191	0.0372923
ZNF473	LTA4H	-4.26586	0.00230696
ZNF473	U2AF1;U2AF1L4	0.151002	0.221961
ZNF473	CBS	-2.88942	0.00288106
ZNF473	CALM2;CALM1	-1.39446	0.00327204
ZNF473	TROVE2	-1.47472	0.035633
ZNF473	DLAT	-2.21886	0.00267707
ZNF473	TXN	-0.339898	0.192756
ZNF473	ESD	-4.58864	0.000808115
ZNF473	HSPD1	-2.39234	0.00242664
ZNF473	HSPA5	-0.691262	0.00437369
ZNF473	HSPA8	0.180973	0.151094
ZNF473	PDHB	-0.807073	0.0254281
ZNF473	DBT	1.75872	0.0525402
ZNF473	G6PD	-2.96125	0.00293816
ZNF473	MTHFD1	-1.18094	0.0181513
ZNF473	ADH5	-5.27579	0.00343319
ZNF473	PABPC1	1.27513	0.0618024
ZNF473	PCNA	-1.76907	0.00333619
ZNF473	HARS	-4.68305	0.0303165
ZNF473	SLC25A6	0.911408	0.0280067
ZNF473	IMPDH2	-1.1008	0.018069
ZNF473	TPR	-3.71685	0.00509187
ZNF473	CKB	-6.1639	0.0261717
ZNF473	CKMT1A;CKMT1B	-3.87939	0.037694
ZNF473	ACTN1	-3.47208	0.00167027
ZNF473	XRCC6	-0.0480504	0.607269
ZNF473	XRCC5	-0.678548	0.000959759
ZNF473	RNH1	-1.25111	0.00953773
ZNF473	EEF2	-1.91912	0.00195066
ZNF473	PDIA4	-4.95681	0.00108063
ZNF473	P4HA1	0.882317	0.0136563
ZNF473	PLS3	-4.24231	0.00785788
ZNF473	ETFA	-2.65906	0.0023292
ZNF473	PRKAR2A	-1.32194	0.0168622
ZNF473	MIF	-4.6726	0.0366866
ZNF473	FDPS	-3.61417	0.00819652
ZNF473	TRIM27	1.84012	0.0553721
ZNF473	AKR1A1	-4.36161	0.00441327
ZNF473	PKM	-2.6776	0.00156453
ZNF473	HSP90B1	-5.19838	0.0185693
ZNF473	HNRNPL	-0.0504057	0.706183
ZNF473	DARS	-1.19395	0.0157932
ZNF473	JUP	-2.30535	0.184013
ZNF473	AKR1B1	-4.16224	0.00874304
ZNF473	GSPT1	-0.851575	0.0272762
ZNF473	RPS2	-0.423993	0.163686
ZNF473	DSP	1.01245	0.13244
ZNF473	RPA2	1.19793	0.0595947
ZNF473	CBR1	-4.80966	0.00545483
ZNF473	HIST1H1C	0.842484	0.0640205
ZNF473	ATP2A2	-0.599189	0.0237217
ZNF473	ZNF24	1.81669	0.0261115
ZNF473	GOT1	-3.81839	0.000532237
ZNF473	HOXB9	2.102	0.0126674
ZNF473	CTPS1	0.186837	0.341897
ZNF473	PFKL	-1.91307	0.0117179
ZNF473	TCP1	-1.39646	0.018792
ZNF473	ARF4	-5.13097	0.00179296
ZNF473	RPL7	0.152416	0.358675
ZNF473	VCL	-5.60302	0.000303276
ZNF473	SON	2.03926	0.0380342
ZNF473	PGAM1	-6.45817	0.0420962
ZNF473	RCC1	-3.3356	0.00992776
ZNF473	XRCC1	1.95118	0.00830418
ZNF473	PLCG1	-0.248107	0.482821
ZNF473	NCL	-1.69765	0.00587521
ZNF473	HK1	-0.216824	0.413359
ZNF473	POLR2E	1.31361	0.0127505
ZNF473	TRIM21	1.89154	0.0594862
ZNF473	TFE3	1.38876	0.0496211
ZNF473	SRM	-2.43107	0.00337101
ZNF473	EIF2S2	-3.00954	0.00708891
ZNF473	ANXA7	-2.27694	0.000360463
ZNF473	RAB6A	-1.9611	0.00890194
ZNF473	PSMB1	-1.89477	0.00608651
ZNF473	COX5A	-1.01998	0.00236494
ZNF473	LMNB1	1.17266	0.0605852
ZNF473	GSTM3	-3.35856	0.00255906
ZNF473	ATP6V1B2;ATP6V1B1	-3.17615	0.0190434
ZNF473	VDAC1	-1.18043	0.0330966
ZNF473	SDHB	-1.75668	0.00932602
ZNF473	FBL	0.307394	0.314554
ZNF473	GART	-1.96102	0.00417435
ZNF473	PAICS	-2.26216	0.0078582
ZNF473	UBA1	-4.79045	0.0269148
ZNF473	HNRNPA2B1	-0.739913	0.0290492
ZNF473	UQCRC2	-1.98263	0.00320534
ZNF473	FECH	0.703681	0.0742086
ZNF473	SFPQ	-1.24421	0.01985
ZNF473	PPIB	-4.25561	0.000128707
ZNF473	WARS	-4.80137	0.0233613
ZNF473	RPS3	-0.577865	0.015127
ZNF473	AHCY	-3.91908	0.000661714
ZNF473	CFL1	-2.68383	0.00188919
ZNF473	DTYMK	-3.46018	0.00104475
ZNF473	RRM1	-0.746562	0.0183272
ZNF473	EEF1B2	-3.39629	0.0113388
ZNF473	ATP5F1	-2.58004	0.00552916
ZNF473	ACAT1	-5.2186	0.0186518
ZNF473	POLR2A	1.66105	0.0365505
ZNF473	MCM3	-0.0360467	0.799446
ZNF473	RPS12	-0.691639	0.0318697
ZNF473	DNAJB1	-0.640792	0.0246454
ZNF473	ATP5A1	-0.994601	0.0116577
ZNF473	PSMA1	-3.97294	0.00369218
ZNF473	PSMA3	-2.31162	0.00232578
ZNF473	PSMA4	-3.07679	0.00123067
ZNF473	MSN	-5.01588	0.00290293
ZNF473	DDX6	-0.672706	0.0361961
ZNF473	U2AF2	0.211147	0.272301
ZNF473	RPL13	0.0838687	0.0635605
ZNF473	HMGB2	-4.59355	0.00359863
ZNF473	TARS	-5.0678	0.00413469
ZNF473	VARS	-3.42945	0.0107985
ZNF473	EEF1G	-2.86541	0.00225959
ZNF473	AK4	-3.5109	0.0215272
ZNF473	YWHAQ	-0.1966	0.228818
ZNF473	RPA1	0.859775	0.179448
ZNF473	APEX1	-4.6792	0.0103565
ZNF473	CAD	1.17476	0.0471317
ZNF473	CALR	-5.74682	0.0127899
ZNF473	CANX	-2.65154	0.0144292
ZNF473	PSMA5	-3.23415	0.00323545
ZNF473	PSMB4	-4.1896	0.0112369
ZNF473	PSMB5	-4.87736	0.00490443
ZNF473	ABCD3	0.427963	0.0877274
ZNF473	NDUFS1	-0.741141	0.0388422
ZNF473	LAP3	-4.25014	0.00347654
ZNF473	TKT	-5.93951	0.0123958
ZNF473	EEF1D	-3.60407	0.0261853
ZNF473	MARCKS	-2.58874	0.0153789
ZNF473	PRDX6	-1.75402	0.00506748
ZNF473	PRDX5	-5.67389	0.000790021
ZNF473	DDT;DDTL	-4.77543	0.0129695
ZNF473	PRDX3	-2.41337	0.00720479
ZNF473	RPL12	-0.14765	0.321557
ZNF473	ECHS1	-5.14054	0.00776538
ZNF473	PEBP1	-5.25064	0.00493788
ZNF473	PDIA3	-6.19432	0.0174193
ZNF473	PPP2R1A	-1.37956	0.00514678
ZNF473	ADSS	-4.25445	0.00714608
ZNF473	ALDH1B1	1.1913	0.0594801
ZNF473	SDHA	-1.29076	0.00515851
ZNF473	GDI1	-5.027	0.0040924
ZNF473	MAT2A	-2.29378	0.000978996
ZNF473	RRM2	1.78689	0.0782224
ZNF473	DNAJA1	0.279694	0.171392
ZNF473	UQCRC1	-2.55715	0.0154382
ZNF473	ATIC	-5.51637	0.0159036
ZNF473	HNRNPH1	1.3507	0.0512377
ZNF473	YWHAB	-2.14094	0.0105427
ZNF473	STIP1	-4.44203	0.0297008
ZNF473	PRDX2	-1.08292	0.00401598
ZNF473	PYCR1	-1.10798	0.0930165
ZNF473	RPL9	-0.254452	0.139176
ZNF473	KIF5B	-0.522022	0.0666408
ZNF473	CSTF2	-0.942341	0.0190219
ZNF473	MCM4	-0.062484	0.848963
ZNF473	MCM7	0.601838	0.115569
ZNF473	SHMT2	-2.79355	0.00523667
ZNF473	HSPA4	-2.85495	0.00275108
ZNF473	MPI	-4.36805	0.0441795
ZNF473	PHB	-0.63871	0.0792607
ZNF473	RPA3	0.364009	0.459755
ZNF473	RFC4	0.382257	0.0162806
ZNF473	RFC2	0.170308	0.110354
ZNF473	RFC1	1.58745	0.0186973
ZNF473	RPL22	-1.21464	0.0192522
ZNF473	HOXD13	1.48117	0.12537
ZNF473	MYH9	-1.22925	0.0424773
ZNF473	MYH10	-0.104178	0.753993
ZNF473	COPB2	-2.48088	0.00148467
ZNF473	BSG	-1.17537	0.0169646
ZNF473	PSMC2	-2.29342	0.010336
ZNF473	MAP2K2	-3.76719	0.00846966
ZNF473	ATP5C1	-0.621849	0.0309761
ZNF473	CPOX	-1.64458	0.017321
ZNF473	RPL4	-0.0258123	0.905753
ZNF473	PGM1	-4.5965	0.00304316
ZNF473	DLST	-0.157268	0.531181
ZNF473	TAGLN2	-3.98795	0.0449543
ZNF473	TALDO1	-5.18082	0.0102471
ZNF473	ETFB	-2.8673	0.00823818
ZNF473	RBMX	1.14113	0.0185275
ZNF473	ATP6V1A	-2.58421	0.00439011
ZNF473	HSPA9	0.296805	0.0790095
ZNF473	EIF4A3	0.711456	0.0207323
ZNF473	RPS19	-0.8141	0.0124277
ZNF473	RPL3	0.192647	0.426475
ZNF473	DDOST	-1.4733	0.00670855
ZNF473	FEN1	-4.89704	0.0082361
ZNF473	CUX1	1.37175	0.0716477
ZNF473	CCT6A	-2.43765	0.00405426
ZNF473	PBX2	1.53845	0.0457453
ZNF473	RPL13A;RPL13a	0.225008	0.188764
ZNF473	MDH1	-5.59792	0.0137505
ZNF473	MDH2	-5.9875	0.0271701
ZNF473	RFC3	0.410061	0.0165289
ZNF473	HADHA	-0.916774	0.011183
ZNF473	EIF2S3;EIF2S3L	-3.69281	0.00797442
ZNF473	ETV6	1.93308	0.0644131
ZNF473	CSK	-1.0503	0.0264146
ZNF473	GARS	-2.34525	0.00724239
ZNF473	IARS	-1.26869	0.0226815
ZNF473	ECI1;DCI	-3.35957	0.0459326
ZNF473	TMPO	1.57344	0.0398874
ZNF473	TMPO.1	1.77904	0.0176664
ZNF473	SKIV2L2	-0.0301201	0.823756
ZNF473	RPS27	0.442607	0.0611435
ZNF473	HELZ	1.96978	0.0380168
ZNF473	LRPPRC	-4.39192	0.0059327
ZNF473	CDKN2A	-0.930691	0.0448287
ZNF473	PAFAH1B1	-3.47956	0.00463524
ZNF473	MATR3	1.02972	0.0580047
ZNF473	RANBP1	-3.12903	0.00364925
ZNF473	NAMPT	-2.9609	0.00092903
ZNF473	PSMC4	-3.15684	0.00265754
ZNF473	USP5	-3.6603	0.00877037
ZNF473	RANGAP1	-2.02642	0.0599194
ZNF473	RECQL	-5.51161	0.0128634
ZNF473	NOP2	-0.0568437	0.583008
ZNF473	CRKL	0.133688	0.417704
ZNF473	RPL27A	-0.442131	0.0731735
ZNF473	RPL5	-0.42206	0.097853
ZNF473	RPL21	0.41179	0.0374103
ZNF473	RPL28	-0.132514	0.590679
ZNF473	RPS10;RPS10-NUDT3;RPS10P5	-0.418282	0.118267
ZNF473	IQGAP1	-3.60506	0.0200231
ZNF473	CAPZA2	0.439041	0.0551618
ZNF473	EIF1AX;EIF1AY	-4.3391	0.000736
ZNF473	QARS	-1.27408	0.0297692
ZNF473	ATP5O	-2.10292	0.0204088
ZNF473	ARCN1	-2.25308	0.00548773
ZNF473	PRRC2A	0.72653	0.00670878
ZNF473	CCT5	0.379058	0.012271
ZNF473	CSNK1A1	0.941592	0.145829
ZNF473	IDH2	-1.8532	0.00658717
ZNF473	PITPNB	-3.92309	0.00873794
ZNF473	ALDH9A1	-4.43076	0.00354914
ZNF473	NASP	-4.49772	0.0161574
ZNF473	FASN	-1.38433	0.00763791
ZNF473	CCT3	-2.02063	0.00449321
ZNF473	TUFM	-1.33381	0.00881449
ZNF473	ALDH7A1	-2.57215	0.00201544
ZNF473	AARS	-4.52878	0.00341875
ZNF473	SARS	-4.02867	0.0258504
ZNF473	PSMB3	-4.81612	2.96495e-05
ZNF473	PSMB2	-3.38336	0.000520961
ZNF473	RBM25	1.39342	0.0110157
ZNF473	CLK3	1.69661	0.0493467
ZNF473	HINT1	-5.54613	0.0283464
ZNF473	RANBP2	0.580047	0.00683405
ZNF473	GMPS	-1.1582	0.0105638
ZNF473	LIG3	2.00059	0.020419
ZNF473	MRE11A	1.58223	0.0339958
ZNF473	IDH3A	-2.10647	0.00302099
ZNF473	GDI2	-3.20256	0.00567705
ZNF473	EMD	1.98321	0.0487244
ZNF473	SERPINH1	-0.666505	0.0215291
ZNF473	ST13;ST13P5;ST13P4	-4.84923	0.0275493
ZNF473	DNM2	-2.34803	0.020115
ZNF473	CCT8	-2.33015	0.00385469
ZNF473	CCT4	-2.03326	0.00207215
ZNF473	FXR1	1.61243	0.0280464
ZNF473	FXR2	1.47443	0.0117637
ZNF473	RAB7A	-1.89309	0.00852655
ZNF473	SSR4	-0.387745	0.242035
ZNF473	BCAP31	-2.1328	0.00241182
ZNF473	HCFC1	0.241019	0.0889595
ZNF473	HSD17B4	-2.60598	0.00831547
ZNF473	PSMD7	-3.72208	0.00441753
ZNF473	HDGF	-5.15336	0.00416837
ZNF473	HNRNPA3	-0.626951	0.0251877
ZNF473	PGD	-5.83041	0.00169351
ZNF473	HNRNPM	0.937797	0.0386369
ZNF473	KPNA2	-0.178287	0.359637
ZNF473	ARHGDIA	-2.9228	0.00323046
ZNF473	HNRNPF	1.451	0.0420096
ZNF473	MSH6	0.117472	0.0673444
ZNF473	KIF11	0.0436826	0.711184
ZNF473	HK2	0.381762	0.0376585
ZNF473	CAPZA1	0.618071	0.0262264
ZNF473	BLVRA	-3.46959	0.00427234
ZNF473	PPP5C	-3.75276	0.0181091
ZNF473	PLK1	1.29748	0.0432919
ZNF473	ACLY	-1.4483	0.00411901
ZNF473	SUCLG1	-0.478012	0.0623182
ZNF473	COPB1	-2.16861	0.00623005
ZNF473	COPA	-1.8529	0.0062181
ZNF473	SEC24C	1.67059	0.0505228
ZNF473	BLM	1.79378	0.0704515
ZNF473	RARS	-1.5191	0.00940989
ZNF473	HIRA	1.17447	0.119415
ZNF473	YARS	-6.06152	0.00189568
ZNF473	RAD23B	-3.5164	0.0643122
ZNF473	ALDH18A1	-1.48647	0.00930508
ZNF473	CSE1L	-3.80213	0.0035138
ZNF473	VCP	-3.00261	0.00411818
ZNF473	HADHB	-1.4523	0.0109114
ZNF473	ADAR	0.304896	0.282335
ZNF473	SEC13	1.77979	0.0424969
ZNF473	HNRNPH2	1.1279	0.0695787
ZNF473	EIF3B	-2.08277	0.00300009
ZNF473	MARS	-0.739559	0.0412497
ZNF473	EIF6	-1.99306	0.00738401
ZNF473	CTBP2	1.28094	0.000167069
ZNF473	MTPN	-2.4228	0.00491749
ZNF473	TPI1	-5.24789	0.0119674
ZNF473	EIF3E	-1.63892	0.00934687
ZNF473	EIF4A1	-3.42019	0.000949341
ZNF473	PRPS1	-0.609714	0.00136709
ZNF473	PSMA6	-4.2317	0.00155729
ZNF473	RAB2A	-2.446	0.0395375
ZNF473	UBE2M	-4.95345	0.00387689
ZNF473	UBE2N;UBE2NL	-5.8339	0.00405958
ZNF473	RAB14	-1.99463	0.0350381
ZNF473	ACTR2	-2.85595	0.00119605
ZNF473	ACTR1A	-0.225795	0.548557
ZNF473	ABCE1	-2.73951	0.00425232
ZNF473	RAP1B	-1.26095	0.00150951
ZNF473	RPS3A	-0.68918	0.062527
ZNF473	RPL26	-0.132021	0.499609
ZNF473	PSME3	0.306531	0.078799
ZNF473	RPL15	0.0120806	0.953262
ZNF473	RPL27	-0.00408663	0.978485
ZNF473	RHOA	-1.9624	0.00251915
ZNF473	HSPE1	-4.34043	0.027467
ZNF473	DCAF7	1.78567	0.0502338
ZNF473	WDR5	1.17156	0.0121241
ZNF473	LMO4	2.05891	0.00815797
ZNF473	HNRNPK	0.537877	0.00526327
ZNF473	YWHAG	-1.68407	0.00158718
ZNF473	RPS7	-0.760732	0.0594694
ZNF473	PPP1CA	-0.387382	0.0222603
ZNF473	PSMC1	-2.07011	0.00394731
ZNF473	PSMC5	-2.6839	0.00397682
ZNF473	RPS8	-0.605257	0.0526781
ZNF473	RPS15A	-0.184712	0.360271
ZNF473	RPS16	-0.13428	0.330768
ZNF473	YWHAE	-1.79905	0.00335892
ZNF473	RPS14	-0.460625	0.290816
ZNF473	RPS23	-0.00230944	0.990302
ZNF473	RPS18	-0.252207	0.287388
ZNF473	RPS13	-0.108787	0.359322
ZNF473	RPS11	0.228116	0.0188364
ZNF473	SNRPD1	-1.01225	0.002405
ZNF473	SNRPD2	-0.0275181	0.854053
ZNF473	SNRPD3	0.275831	0.354597
ZNF473	RPL7A	0.230776	0.0904643
ZNF473	ETF1	-3.90766	0.00376147
ZNF473	CNBP	-1.01704	0.118395
ZNF473	RPS4X	-0.268095	0.047859
ZNF473	RPS6	-0.973152	0.00443088
ZNF473	HIST1H4A	-0.946876	0.179329
ZNF473	RAB1A	-1.70958	0.0455955
ZNF473	RPL23	0.454896	0.0917567
ZNF473	RPS25	-0.904052	0.0605509
ZNF473	RPL31	0.0488204	0.841604
ZNF473	RPL10A	-0.0570217	0.81105
ZNF473	RPL11	-0.506339	0.0294023
ZNF473	RPL8	0.252492	0.213741
ZNF473	PPIA	-3.4534	0.000775538
ZNF473	RPS27A;UBC;UBB;UBA52	-0.360934	0.0407273
ZNF473	GRB2	0.464361	0.0351599
ZNF473	TRA2B	1.60783	0.03486
ZNF473	RAC1	-2.26409	0.00572762
ZNF473	AP2B1	0.0708982	0.660268
ZNF473	YWHAZ	-2.50435	0.0020237
ZNF473	PPP2R2A	0.423569	0.00409222
ZNF473	DYNLL1	0.581853	0.105975
ZNF473	RPL38	0.0860902	0.734867
ZNF473	EIF5A;EIF5AL1;EIF5A2	-2.08135	0.00314587
ZNF473	GNB2L1	-3.34137	0.00140032
ZNF473	ACTG1	-2.02862	0.00212377
ZNF473	PPP2CA;PPP2CB	-0.612137	0.0884983
ZNF473	YBX1	0.884643	0.0238649
ZNF473	TPM4	-2.40698	0.0126833
ZNF473	UBE2L3	-3.14543	0.000292101
ZNF473	EEF1A1;EEF1A1P5	-0.820311	0.0354364
ZNF473	TUBA1B;TUBA4A	0.250068	0.00826997
ZNF473	TUBB4B	0.347344	0.000947715
ZNF473	PAFAH1B2	-5.07445	0.0035718
ZNF473	RBM6	2.04085	0.0385699
ZNF473	EIF4G2	-2.97506	0.0362719
ZNF473	GTF2I	-0.984178	0.0646293
ZNF473	CCT2	-2.04222	0.00313821
ZNF473	GSTO1	-4.22381	0.0101813
ZNF473	PRKDC	0.415094	0.0540755
ZNF473	ARF1;ARF3	-4.83032	0.0356012
ZNF473	ERH	1.01519	0.00322741
ZNF473	SRSF3	0.811784	0.0130555
ZNF473	TFAM	1.59665	0.0377305
ZNF473	SLC25A3	0.79408	0.0174626
ZNF473	FKBP3	-3.88737	0.0198041
ZNF473	SORD	-4.32722	0.00644924
ZNF473	HNRNPU	-0.738755	0.0228077
ZNF473	SPTBN1	-0.986576	0.0282824
ZNF473	FABP5	-4.47647	0.00276394
ZNF473	CAP1	-4.28038	0.00101392
ZNF473	HMGCS1	-3.10849	0.00130937
ZNF473	DR1	1.34675	0.0274981
ZNF473	OTUD4	1.83564	0.0270772
ZNF473	PFKP	-3.50923	0.0561953
ZNF473	RPL18A	0.187557	0.403866
ZNF473	FKBP4	-4.15964	0.018102
ZNF473	RPL6	-0.0109052	0.955096
ZNF473	TLE1	1.23364	0.00567105
ZNF473	GLO1	-4.73436	0.00175782
ZNF473	YWHAH	-1.76111	0.00364713
ZNF473	PTPN11	-2.91959	0.060097
ZNF473	PPAT	-3.95309	0.012457
ZNF473	GFPT1	-3.18592	0.0128568
ZNF473	PSME1	-2.62051	0.0245353
ZNF473	PRDX1	-0.109573	0.281546
ZNF473	C1QBP	-0.722864	0.0224311
ZNF473	CKAP4	-0.9863	0.00988837
ZNF473	KHDRBS1	0.423944	0.00048231
ZNF473	DHX9	-0.673473	0.00237371
ZNF473	SSRP1	0.598906	0.418369
ZNF473	NSUN2	-2.54401	0.00747714
ZNF473	RBBP4	0.300865	0.0777534
ZNF473	NCBP1	0.559105	0.115051
ZNF473	CPSF1	1.33241	0.026409
ZNF473	PMPCA	-1.4845	0.00327503
ZNF473	TFCP2	1.58166	0.0433295
ZNF473	CDC20	2.18233	0.0133064
ZNF473	SFSWAP	1.5764	0.0337521
ZNF473	SF3A3	0.114706	0.434392
ZNF473	AIMP1	-1.59876	0.00773901
ZNF473	ILF3	-0.466204	0.0456717
ZNF473	TRAP1	-2.89402	0.00267172
ZNF473	TRAF2	1.97251	0.0275512
ZNF473	FOXC1	1.84508	0.0288969
ZNF473	ECH1	-0.599615	0.0321419
ZNF473	ACACA	0.328381	0.0168673
ZNF473	TRAF3	2.25152	0.0728414
ZNF473	MTAP	-4.60421	0.0175185
ZNF473	PPFIA1	0.937343	0.0390796
ZNF473	TARDBP	0.146303	0.261656
ZNF473	HNRNPA0	-0.33242	0.0268507
ZNF473	AIMP2	-0.800671	0.0179171
ZNF473	PRDX4	-2.05084	0.00133544
ZNF473	STK3	1.01144	0.0175244
ZNF473	PSMD2	-4.04367	0.0135684
ZNF473	SRSF9	1.14242	0.0545028
ZNF473	SRSF5	1.02042	0.0313393
ZNF473	SRSF6	1.54739	0.00853827
ZNF473	TRIM28	-1.50114	0.0105282
ZNF473	G3BP1	-1.28325	0.0247842
ZNF473	GRB10	1.55647	0.0373459
ZNF473	EIF3I	-2.46299	0.00393589
ZNF473	CTBP1	0.835563	0.0182019
ZNF473	DYNC1I2	-3.62403	0.0180074
ZNF473	TCOF1	-0.655687	0.124979
ZNF473	SF3B2	0.773935	0.000347408
ZNF473	TOP3A	1.66609	0.0770652
ZNF473	HDAC1	1.38112	0.0262261
ZNF473	DCTN2	-0.393121	0.331784
ZNF473	TRA2A	1.77876	0.0275576
ZNF473	DYRK1A	1.86222	0.0242991
ZNF473	SPTAN1	-1.902	0.0216695
ZNF473	DDX39B	-1.93018	0.00136162
ZNF473	CKAP5	-2.09461	0.00805288
ZNF473	HNRNPD	-1.85133	0.00126737
ZNF473	KEAP1	2.16798	0.0296194
ZNF473	EIF3A	-1.96789	0.0056113
ZNF473	TTLL12	-4.03509	0.0186734
ZNF473	WRN	1.79445	0.0457606
ZNF473	DYNC1H1	-2.39368	0.00701693
ZNF473	CTTN	-0.623377	0.0953027
ZNF473	RCN2	0.983269	0.146508
ZNF473	CAPRIN1	0.6029	0.0755824
ZNF473	RBM39	1.05421	0.0285391
ZNF473	MCM6	-0.411805	0.224966
ZNF473	PUM1	1.01362	0.00315776
ZNF473	CLINT1	0.665133	0.129763
ZNF473	SMC1A	-1.20585	0.0274235
ZNF473	RRP1B	0.443191	0.0377858
ZNF473	GSE1	2.01114	0.0384494
ZNF473	GANAB	-2.31978	0.00276024
ZNF473	KIF22	1.79725	0.0704128
ZNF473	KPNB1	-1.65414	0.0117703
ZNF473	GAPVD1	0.208462	0.0863118
ZNF473	WTAP	1.4826	0.0250369
ZNF473	PSMD6	-3.54498	0.00861512
ZNF473	2024-09-02	-3.98805	0.011386
ZNF473	NCAPD2	-2.55813	0.0198412
ZNF473	EFTUD2	-0.423264	0.14056
ZNF473	KARS	-1.92321	0.00773703
ZNF473	EIF4H	-4.77331	0.0540909
ZNF473	PDIA6	-4.17371	0.0495466
ZNF473	PAFAH1B3	-4.74563	0.00248887
ZNF473	PPA1	-4.058	0.0206273
ZNF473	PTGES3	-3.09184	0.00492305
ZNF473	NONO	-0.840382	0.0224218
ZNF473	RCN1	-1.53667	0.0106911
ZNF473	PCBP1	0.243332	0.182564
ZNF473	PCBP2	-0.353901	0.0564523
ZNF473	TCEB2	-0.864411	0.00214887
ZNF473	SF3B3	0.138044	0.329965
ZNF473	SEC23A	1.7542	0.0406831
ZNF473	SEC23B	1.76684	0.0691083
ZNF473	SF3A1	-0.0466659	0.783385
ZNF473	TSN	-3.53341	0.00736858
ZNF473	SF1	0.225769	0.0852804
ZNF473	TRIP13	-0.858346	0.0382199
ZNF473	MAPRE1	-2.9362	0.00299278
ZNF473	ELAVL1	0.550119	0.076654
ZNF473	RAB11B	-1.68403	0.0031702
ZNF473	DDB1	-1.5613	0.00837834
ZNF473	CDC37	-2.15235	0.0260296
ZNF473	RBBP7	-0.48025	0.122702
ZNF473	SRSF7	1.43566	0.0736361
ZNF473	CPSF6	-1.23614	0.0166196
ZNF473	FSCN1	-4.68217	0.001432
ZNF473	HIST2H2BE;HIST1H2BB;HIST1H2BO;HIST1H2BJ;HIST3H2BB	1.52184	0.105554
ZNF473	HNRNPUL2;HNRNPUL2-BSCL2	0.631357	0.051679
ZNF473	KIF7	2.08161	0.0504335
ZNF473	SMU1	0.0401474	0.830173
ZNF473	ATG2A	1.48814	0.0764272
ZNF473	NME1-NME2;NME2;NME1	-3.86533	0.0107033
ZNF473	MAP7D1	1.7852	0.0532389
ZNF473	TIMM50	0.426174	0.0731162
ZNF473	AMOT	0.847496	0.0168979
ZNF473	PYCRL	1.57155	0.0345831
ZNF473	FLNA	-2.69228	0.0477514
ZNF473	DKFZp686J1372;TPM3	-1.44544	0.00553169
ZNF473	SRSF10	2.29973	0.0145024
ZNF473	PITRM1	-3.46289	0.00228795
ZNF473	PRRC2B	1.59042	0.0511269
ZNF473	FHL1	-2.20076	0.00476398
ZNF473	CSNK2B;CSNK2B-LY6G5B-1181;CSNK2B-LY6G5B--991	-0.362711	0.0254661
ZNF473	CEP170	1.3588	0.0137141
ZNF473	FAM83B	1.90559	0.0414144
ZNF473	FKBP15	1.85624	0.0174291
ZNF473	ACADM	-0.954933	0.0348185
ZNF473	SRSF11	1.14355	0.0375894
ZNF473	RBM26	-1.16213	0.0227076
ZNF473	ATAD3B	1.62047	0.0148366
ZNF473	PRPF38B	0.480813	0.0832566
ZNF473	RNF219	1.86975	0.0629558
ZNF473	TPT1	-4.96653	0.0350069
ZNF473	IQSEC1	1.88974	0.0356663
ZNF473	CIAPIN1	-3.52475	0.0195301
ZNF473	CDC73	0.519991	0.00159285
ZNF473	EDC4	1.32619	0.00568714
ZNF473	PRPF8	-0.290216	0.0371821
ZNF473	NFRKB	1.39148	0.0554582
ZNF473	ALKBH5	0.696199	0.0977955
ZNF473	DARS2	-1.1934	0.0222041
ZNF473	WDR59	1.41823	0.0174073
ZNF473	LARP1	0.915109	0.0014066
ZNF473	FIP1L1	1.17953	0.0327033
ZNF473	BCOR	1.73571	0.0670572
ZNF473	GIGYF2	0.914223	0.00485558
ZNF473	FAM83H	1.80457	0.0472288
[truncated: 243 more rows]
