# Supplementary material for: Integrated multi-omics analysis of zinc-finger proteins uncovers roles in RNA regulation
Source: Mol Cell. Author manuscript; Available in PMC 2024 Dec 11. (PMC11633308; doi:10.1016/j.molcel.2024.08.010)
Supplement: MMC2 [file NIHMS2025386-supplement-MMC2.xlsx]

## Sheet: read_me
Table S1
read_me	Metadata
shRNA KD	MISSION shRNA and qPCR primers details for knockdown RNA-seq experiments
background_info	zinc finger families; RBP2GO scores; RBP interactome study hit count; inclusion in Han et al. (2017)
orfeome	Human ORFeome 8.1 details for ORFs used in ZFP experiments

## Sheet: background_info
name	zf_types	RBP2GO_score	listing_count	Han_et_al
APEX2	zf-GRF			FALSE
ARIH1	zf-C3HC4	7.7	1	FALSE
BMI1	zf-C3HC4	3.5	1	FALSE
BRCA1	zf-C3HC4	5.9	3	FALSE
CDCA7	zf-4CXXC	7.4	1	FALSE
CISD1	zf-CDGSH	5.1	3	FALSE
CISD2	zf-CDGSH	9.3	5	FALSE
CNBP	zf-CCHC	43.1	22	FALSE
CNOT4	zf-RING	17.2	10	FALSE
CPSF4	zf-CCCH,zf-CCHC	41.7	19	TRUE
CTCF	zf-C2H2	15.6	9	FALSE
CXXC1	zf-CpG,zf-CXXC	8.1	2	TRUE
DDX59	zf-HIT	12.7	3	FALSE
DTX3L	zf-RING	3	1	FALSE
DZIP3	zf-RING	15.8	12	FALSE
EGLN1	zf-MYND	2.2	1	FALSE
FUS	zf-RanBP	81	41	FALSE
G2E3	zf-HC5HC2H			FALSE
GIN1	zf-C2H2			FALSE
GTF3C4	zf-TFIIIC	11.2	6	FALSE
IGHMBP2	zf-AN1	15.5	8	FALSE
IRF2BP1	zf-C3HC4	5	2	FALSE
KDM5A	zf-C5HC2	4.5	1	TRUE
LIN28B	zf-CCHC	37.2	21	FALSE
LITAF	zf-LITAF-like			FALSE
LYAR	zf-LYAR	37.4	16	FALSE
MAZ	zf-C2H2	8.7	6	FALSE
MBNL2	zf-CCCH	31.3	11	FALSE
MCM10	zf-primase	7	1	FALSE
MNAT1	zf-RING	2.3	1	FALSE
NDUFS6	zf-CHCC	4.1	2	FALSE
NR3C1	zf-C4	9.5	3	FALSE
NR5A2	zf-C4			FALSE
NUFIP1	zf-C2H2	23.3	6	FALSE
PAN3	zf-CCCH	22.4	4	FALSE
PCGF1	zf-C3HC4			FALSE
PHF11	zf-HC5HC2H			FALSE
PHF14	zf-HC5HC2H	8.7	3	FALSE
PHF7	zf-HC5HC2H			FALSE
PIAS4	zf-MIZ	7	1	FALSE
PML	zf-C3HC4,zf-B	8.5	4	FALSE
PRR3	zf-CCCH	25	10	TRUE
RBBP6	zf-C3HC4,zf-CCHC	40	20	FALSE
RBM4B	zf-CCHC	40.7	24	FALSE
RBM5	zf-RanBP	53.3	26	TRUE
RC3H2	zf-CCCH,zf-RING	27.1	14	FALSE
REPIN1	zf-C2H2	7.8	6	FALSE
RFFL	zf-C3HC4			FALSE
RNF113A	zf-CCCH,zf-C3HC4	22.8	5	FALSE
RNF150	zf-RING			FALSE
RNF20	zf-C3HC4	8.7	3	FALSE
RNF214	zf-RING	5.6	4	FALSE
RNF26	zf-C3HC4			FALSE
RNF31	zf-RanBP	3.4	2	FALSE
RNF41	zf-C3HC4	2.2	1	TRUE
RNF43	zf-RING			FALSE
RYBP	zf-RanBP	3.7	2	FALSE
SEC23B	zf-Sec23	9.2	4	FALSE
SNRNP48	zf-U11-48K	14.2	2	FALSE
TAF15	zf-RanBP	54.7	36	FALSE
TRIM2	zf-C3HC4,zf-B			FALSE
TRIM28	zf-RING,zf-B	24.2	16	FALSE
TRIM32	zf-RING,zf-B	4.7	1	FALSE
TRIP4	zf-C2HC5	7.1	2	FALSE
TRMU		12	5	FALSE
TTF2	zf-GRF	6	3	FALSE
TUT1	zf-met	16.7	7	TRUE
U2AF1	zf-CCCH	65.6	24	TRUE
U2AF1L4	zf-CCCH	7	6	FALSE
UBR7	zf-UBR	4.8	1	FALSE
USP39	zf-UBP			TRUE
USP44	zf-UBP			FALSE
WBP4	zf-U1	23.7	5	TRUE
YAF2	zf-RanBP	1.2	1	FALSE
ZC3H18	zf-CCCH			FALSE
ZC3H3	zf-CCCH	24.3	4	TRUE
ZC3H7A	zf-C2H2,zf-CCCH	43.6	30	TRUE
ZC3H8	zf-CCCH	25	16	TRUE
ZC3HC1	zf-C3HC			FALSE
ZCCHC10	zf-CCHC			FALSE
ZCCHC24	zf-CCHC,zf-3CxxC	5.8	5	FALSE
ZCCHC7	zf-CCHC	27.1	13	FALSE
ZCCHC9	zf-CCHC	24.5	10	FALSE
ZCRB1	zf-CCHC	39.1	17	TRUE
ZCWPW1	zf-CW			FALSE
ZDHHC5	zf-DHHC			FALSE
ZFP36L1	zf-CCCH	15	5	FALSE
ZFP37	zf-C2H2	7.7	1	FALSE
ZIC3	zf-C2H2			FALSE
ZMAT2	zf-C2H2	21.4	3	TRUE
ZMAT3	zf-C2H2,zf-met	7.1	5	FALSE
ZMAT5	zf-CCCH,zf-U1	22.3	8	FALSE
ZNF16	zf-C2H2	6.5	1	FALSE
ZNF169	zf-C2H2	8.5	1	FALSE
ZNF184	zf-C2H2	8.5	2	FALSE
ZNF2	zf-C2H2	8.5	1	FALSE
ZNF214	zf-C2H2	4	1	FALSE
ZNF22	zf-C2H2	12.7	2	TRUE
ZNF277	zf-C2H2	17.2	6	FALSE
ZNF317	zf-C2H2	14.5	1	TRUE
ZNF346	zf-met	39.8	18	FALSE
ZNF354A	zf-C2H2	5.2	1	FALSE
ZNF385C	zf-met			FALSE
ZNF473	zf-C2H2	17.4	1	FALSE
ZNF593	zf-C2H2	26.7	5	FALSE
ZNF706	zf-met2	8.1	2	FALSE
ZNF770	zf-C2H2	4.7	1	FALSE
ZNF800	zf-C2H2	11.4	3	FALSE
ZNHIT3	zf-HIT	10.1	2	FALSE
ZRANB2	zf-RanBP	25.5	16	FALSE
ZXDC	zf-C2H2	3	1	FALSE
ZC3HC1			FALSE	zf-C3HC
ZCCHC10			FALSE	zf-CCHC
ZCCHC24	5.8	5	FALSE	zf-CCHC,zf-3CxxC
ZCCHC7	27.1	13	FALSE	zf-CCHC
ZCCHC9	24.5	10	FALSE	zf-CCHC
ZCRB1	39.1	17	TRUE	zf-CCHC
ZCWPW1			FALSE	zf-CW
ZDHHC5			FALSE	zf-DHHC
ZFP36L1	15	5	FALSE	zf-CCCH
ZFP37	7.7	1	FALSE	zf-C2H2
ZIC3			FALSE	zf-C2H2
ZMAT2	21.4	3	TRUE	zf-C2H2
ZMAT3	7.1	5	FALSE	zf-C2H2,zf-met
ZMAT5	22.3	8	FALSE	zf-CCCH,zf-U1
ZNF16	6.5	1	FALSE	zf-C2H2
ZNF169	8.5	1	FALSE	zf-C2H2
ZNF184	8.5	2	FALSE	zf-C2H2
ZNF2	8.5	1	FALSE	zf-C2H2
ZNF214	4	1	FALSE	zf-C2H2
ZNF22	12.7	2	TRUE	zf-C2H2
ZNF277	17.2	6	FALSE	zf-C2H2
ZNF317	14.5	1	TRUE	zf-C2H2
ZNF346	39.8	18	FALSE	zf-met
ZNF354A	5.2	1	FALSE	zf-C2H2
ZNF385C			FALSE	zf-met
ZNF473	17.4	1	FALSE	zf-C2H2
ZNF574			FALSE	zf-C2H2
ZNF593	26.7	5	FALSE	zf-C2H2
ZNF692	18	1	FALSE	zf-C2H2
ZNF706	8.1	2	FALSE	zf-met2
ZNF770	4.7	1	FALSE	zf-C2H2
ZNF800	11.4	3	FALSE	zf-C2H2
ZNHIT3	10.1	2	FALSE	zf-HIT
ZRANB2	25.5	16	FALSE	zf-RanBP
ZXDC	3	1	FALSE	zf-C2H2

## Sheet: shRNA KD
TRCN#	shRNA sequence	Name	Sample ID	qPCR result (% of KD)	Ave. of qPCR	RT-qPCR primer-F	RT-qPCR primer-R
SHC002	CAACAAGATGAAGAGCACCAA	non-target	BGRSLV02-1	0	0
SHC002	CAACAAGATGAAGAGCACCAA	non-target	BGRSLV02-2	0
TRCN0000020143	GCTCGAAGGAATTCCTGCAATCTCGAGATTGCAGGAATTCCTTCNA	TAF15	BGRSLV02-9	66.1	59.8	GGGAGGCAACAGTGTCATTT	ACCTCCACTTCCACCTCCTC
TRCN0000020143	GCTCGAAGGAATTCCTGCAATCTCGAGATTGCAGGAATTCCTTCNA	TAF15	BGRSLV02-10	53.6
TRCN0000039824	GCTGATTACTTCAAGCAGATTCTCGAGAATCTGCTTGAAGTAATCAGC	FUS	BGRSLV02-11	59.4	56.1	GGCCAGAGCAGCTATTCTTC	CAGTCGAGCCATATCCCTG
TRCN0000039824	GCTGATTACTTCAAGCAGATTCTCGAGAATCTGCTTGAAGTAATCAGC	FUS	BGRSLV02-12	52.8
TRCN0000001155	GAAAGTGTTGTAGTTGATTGACTCGAGTCAATCAACTACAACACTTTC	U2AF1	BGRSLV02-17	88.3	87.4	GTGACAACCTGGGAGACCAC	GGTTATTCAAGTCAATCACAGCC
TRCN0000001155	GAAAGTGTTGTAGTTGATTGACTCGAGTCAATCAACTACAACACTTTC	U2AF1	BGRSLV02-18	86.6
TRCN0000163082	CCGGGCAGCATTTGAGTCAGGCATTCTCGAGAATGCCTGACTCAAATGCTGCTTTTTTG	ZC3H8	BGRSLV02-19	59.4	64.8	TTTTGGATACTGAAAAGAAGTCATGT	ACAGTCTTGAACACGCATGG
TRCN0000163082	CCGGGCAGCATTTGAGTCAGGCATTCTCGAGAATGCCTGACTCAAATGCTGCTTTTTTG	ZC3H8	BGRSLV02-20	70.3
TRCN0000013427	CCGGCTTCACATTCACGATCTTCATCTCGAGATGAAGATCGTGAATGTGAAGTTTTT	ZRANB2	BGRSLV02-21	51	53.9	ATGTGAATTGGGCCAGAAGA	AAACCACCACCATATCCTGTTC
TRCN0000013427	CCGGCTTCACATTCACGATCTTCATCTCGAGATGAAGATCGTGAATGTGAAGTTTTT	ZRANB2	BGRSLV02-22	56.7
TRCN0000050911	CCACAGCTTTATCGTCTGCAA	DDX59	BGRSLV02-23	58.3	61.3	CTCTGTGGTGTAAAGATTGTGG	CAAGCACTTGTTGTTGAAAACC
TRCN0000050911	CCACAGCTTTATCGTCTGCAA	DDX59	BGRSLV02-24	64.2
TRCN0000019656	CCGGGCGTTGTCCTTACTGTCGTTTCTCGAGAAACGACAGTAAGGACAACGCTTTTT	NR5A2	BGRSLV02-25	86	85.4	ATCCTCGACCACATTTACCG	TGCCACTAACTCCTGTGCAT
TRCN0000019656	CCGGGCGTTGTCCTTACTGTCGTTTCTCGAGAAACGACAGTAAGGACAACGCTTTTT	NR5A2	BGRSLV02-26	84.8
TRCN0000020155	CCGGCCAGACCACTACTGAATATAACTCGAGTTATATTCAGTAGTGGTCTGGTTTTT	BMI1	BGRSLV02-27	65.2	66.5	GATACTTACGATGCCCAGCA	AAGGTTCCTCCTCATACATGACA
TRCN0000020155	CCGGCCAGACCACTACTGAATATAACTCGAGTTATATTCAGTAGTGGTCTGGTTTTT	BMI1	BGRSLV02-28	67.8
TRCN0000019944	CCGGCCTAGTCTAAGAGAATACAATCTCGAGATTGTATTCTCTTAGACTAGGTTTTT	MNAT1	BGRSLV02-29	85.7	87.3	GCTCTGTATGAATACCAGCCACT	ATAGCCTCCAGCAAGGTCCTGT
TRCN0000019944	CCGGCCTAGTCTAAGAGAATACAATCTCGAGATTGTATTCTCTTAGACTAGGTTTTT	MNAT1	BGRSLV02-30	89
TRCN0000019959	CCGGGCATTACACTTGTGAATGTATCTCGAGATACATTCACAAGTGTAATGCTTTTT	ZIC3	BGRSLV02-31	61.2	63.8	ATCCACAAGAGGACCCACAC	CGTCTGTCACAGCCTTCAAA
TRCN0000019959	CCGGGCATTACACTTGTGAATGTATCTCGAGATACATTCACAAGTGTAATGCTTTTT	ZIC3	BGRSLV02-32	66.4
TRCN0000020110	CCGGCCCGAAACAATGAAATGTAATCTCGAGATTACATTTCATTGTTTCGGGTTTTT	PHF11	BGRSLV02-33	53.7	49	AGAAACCCCTCTCAGGCAAT	CTGTGTGTCTGCCATGCTCT
TRCN0000020110	CCGGCCCGAAACAATGAAATGTAATCTCGAGATTACATTTCATTGTTTCGGGTTTTT	PHF11	BGRSLV02-34	44.3
TRCN0000020131	CCGGTGGATGACAAACCCTATAAATCTCGAGATTTATAGGGTTTGTCATCCATTTTT	ZNF22	BGRSLV02-35	54.8	56.1	TGAGAACAAGCGCAAAACAG	GGGTTTGTCATCCAAGCTTCT
TRCN0000020131	CCGGTGGATGACAAACCCTATAAATCTCGAGATTTATAGGGTTTGTCATCCATTTTT	ZNF22	BGRSLV02-36	57.4
TRCN0000020170	CCGGGCTGTCATAGTTCATCCCATACTCGAGTATGGGATGAACTATGACAGCTTTTT	ZFP37	BGRSLV02-37	56.1	53.2	AGTGCGGAAACGACCAAAGAGG	CCATTGAGGCTTGGTTGCAGTAG
TRCN0000020170	CCGGGCTGTCATAGTTCATCCCATACTCGAGTATGGGATGAACTATGACAGCTTTTT	ZFP37	BGRSLV02-38	50.4
TRCN0000022230	CCGGGCTCGAATCATATTGGATGAACTCGAGTTCATCCAATATGATTCGAGCTTTTT	TTF2	BGRSLV02-39	53.6	60.5	GTGAAGCCATCGGTCAACTGCA	TGTGGCTTCTGACTTTCTCGCC
TRCN0000022230	CCGGGCTCGAATCATATTGGATGAACTCGAGTTCATCCAATATGATTCGAGCTTTTT	TTF2	BGRSLV02-40	67.4
TRCN0000021155	CCGGCGTGATGTGATACGACATATACTCGAGTATATGTCGTATCACATCACGTTTTT	ZNF800	BGRSLV02-41	61.7	59.1	GACTGACCACCATCATCACG	GGTTGCTGTAACAAAGGAGGA
TRCN0000021155	CCGGCGTGATGTGATACGACATATACTCGAGTATATGTCGTATCACATCACGTTTTT	ZNF800	BGRSLV02-42	56.6
TRCN0000022091	CCGGCTCAATAGTGATGAGGAAGAACTCGAGTTCTTCCTCATCACTATTGAGTTTTT	ZNHIT3	BGRSLV02-45	72.3	74.7	AAAACCGTAAAGCCTGTGGA	GCAAAGAAACTCTGTCTTCTTCC
TRCN0000022091	CCGGCTCAATAGTGATGAGGAAGAACTCGAGTTCTTCCTCATCACTATTGAGTTTTT	ZNHIT3	BGRSLV02-46	77.1
TRCN0000022135	CCGGGCAGAGTATCATAGCAGACTACTCGAGTAGTCTGCTATGATACTCTGCTTTTT	TRIP4	BGRSLV02-47	83.8	82.6	CTGGGCTGTGTGGACCTAAT	CCTGAGGATTTTTGCAGATGA
TRCN0000022135	CCGGGCAGAGTATCATAGCAGACTACTCGAGTAGTCTGCTATGATACTCTGCTTTTT	TRIP4	BGRSLV02-48	81.4
TRCN0000033876	CCGGCCACTGATGATGCCTCACTATCTCGAGATAGTGAGGCATCATCAGTGGTTTTTG	RNF20	BGRSLV02-49	51.3	49.9	GCTGGAGAAACTTCGGCAAGAC	CAAGACGGAGAACTGTGACTGC
TRCN0000033876	CCGGCCACTGATGATGCCTCACTATCTCGAGATAGTGAGGCATCATCAGTGGTTTTTG	RNF20	BGRSLV02-50	48.6
TRCN0000033990	CCGGCCACACGTCAAGAGAAGACAACTCGAGTTGTCTTCTCTTGACGTGTGGTTTTTG	ZCCHC7	BGRSLV02-51	72	64.2	CCTGTGCCTAAGATGTTGGACC	GCCTCCAGATTTCTGTGCAAGC
TRCN0000033990	CCGGCCACACGTCAAGAGAAGACAACTCGAGTTGTCTTCTCTTGACGTGTGGTTTTTG	ZCCHC7	BGRSLV02-52	56.5
TRCN0000034244	CCGGCGGAAATTGAAGGATGCTTATCTCGAGATAAGCATCCTTCAATTTCCGTTTTTG	DZIP3	BGRSLV02-55	64.7	58.9	CCTTGAGTACCTTGCCTCCA	ACTGCAGGCATTTGAGGAAC
TRCN0000034244	CCGGCGGAAATTGAAGGATGCTTATCTCGAGATAAGCATCCTTCAATTTCCGTTTTTG	DZIP3	BGRSLV02-56	53.1
TRCN0000075169	CCGGCGCAGACCCTTATTATGACTACTCGAGTAGTCATAATAAGGGTCTGCGTTTTTG	ZC3H18	BGRSLV02-65	78.2	70.2	GCGCTATGAACCATCAGACA	CAGTCTCCCACCTGACTTCC
TRCN0000075169	CCGGCGCAGACCCTTATTATGACTACTCGAGTAGTCATAATAAGGGTCTGCGTTTTTG	ZC3H18	BGRSLV02-66	62.3
TRCN0000015215	GCCTCTTCACATCAGAAACAACTCGAGTTGTTTCTGATGTGAAGAGGC	CNOT4	BGRSLV02-69	60.2	60.4	CCATTGACAAACCTTCAGATTC	ACAAACCAGGTGGTGGTGA
TRCN0000015215	GCCTCTTCACATCAGAAACAACTCGAGTTGTTTCTGATGTGAAGAGGC	CNOT4	BGRSLV02-70	60.7
		non-target	BGRSLV03-1	0	0
		non-target	BGRSLV03-2	0
TRCN0000049659	CCGGGCTTCTATCGTTTGCTGCAAACTCGAGTTTGCAGCAAACGATAGAAGCTTTTTG	APEX2	BGRSLV03-5	67.4	66.8	GCCTGAGCGGCTAGTCTTTA	GGTCACCCAGAATGATCACA
TRCN0000049659	CCGGGCTTCTATCGTTTGCTGCAAACTCGAGTTTGCAGCAAACGATAGAAGCTTTTTG	APEX2	BGRSLV03-6	66.1
TRCN0000140725	CCGGGCCTGCCTTCTACTTCTCAAACTCGAGTTTGAGAAGTAGAAGGCAGGCTTTTTTG	CDCA7	BGRSLV03-9	83	83.8	TTCCAACTCCGATTCAGAAGA	GAGCCAGGGAAGCTTTCTAA
TRCN0000140725	CCGGGCCTGCCTTCTACTTCTCAAACTCGAGTTTGAGAAGTAGAAGGCAGGCTTTTTTG	CDCA7	BGRSLV03-10	84.7
TRCN0000153128	CCGGGCTGCAATTGGTTATCTAGCTCTCGAGAGCTAGATAACCAATTGCAGCTTTTTTG	CISD1	BGRSLV03-11	97.8	97.4	GTACTGCCGTTGTTGGAGGT	GCCCACATTGTCTCCAGTCT
TRCN0000153128	CCGGGCTGCAATTGGTTATCTAGCTCTCGAGAGCTAGATAACCAATTGCAGCTTTTTTG	CISD1	BGRSLV03-12	97
TRCN0000239664	CCGGTACTACTGGTTGAACAATTATCTCGAGATAATTGTTCAACCAGTAGTATTTTTG	CISD2	BGRSLV03-13	75.9	76.2	CCCAGTCCCTGAAAGCATTA	GCAAGGTAGCCAAGAAGTGC
TRCN0000239664	CCGGTACTACTGGTTGAACAATTATCTCGAGATAATTGTTCAACCAGTAGTATTTTTG	CISD2	BGRSLV03-14	76.4
TRCN0000218324	GTACCGGATTGAGGCTACAGCCTAATTACTCGAGTAATTAGGCTGTAGCCTCAATTTTTTTG	CNBP	BGRSLV03-15	90.6	90.4	TATCGCTGTGGTGAGTCTGG	GCATTGCTCTCGCTCTCTCT
TRCN0000218324	GTACCGGATTGAGGCTACAGCCTAATTACTCGAGTAATTAGGCTGTAGCCTCAATTTTTTTG	CNBP	BGRSLV03-16	90.1
TRCN0000293550	CCGGACGCCAACAGATGCACCAAAGCTCGAGCTTTGGTGCATCTGTTGGCGTTTTTTG	CPSF4	BGRSLV03-17	64.3	63	AGACACAGCCTCCAGCAAAG	AACTGGATCAAGGAGGACGA
TRCN0000293550	CCGGACGCCAACAGATGCACCAAAGCTCGAGCTTTGGTGCATCTGTTGGCGTTTTTTG	CPSF4	BGRSLV03-18	61.7
TRCN0000155700	CCGGCGTTCCTCCACTCATCTGTTTCTCGAGAAACAGATGAGTGGAGGAACGTTTTTTG	CXXC1	BGRSLV03-19	78.6	79.5	AACAAGATCCGGCAGAAGTG	CACTGGTGAGAGCGAGGAA
TRCN0000155700	CCGGCGTTCCTCCACTCATCTGTTTCTCGAGAAACAGATGAGTGGAGGAACGTTTTTTG	CXXC1	BGRSLV03-20	80.3
TRCN0000073210	CCGGCCGATGGACATTGATAGCGATCTCGAGATCGCTATCAATGTCCATCGGTTTTTG	DTX3L	BGRSLV03-21	88.8	74.3	GTGGGGTACTCTCGCGTATT	GGCTTTCAGCTCCTCTTTGA
TRCN0000073210	CCGGCCGATGGACATTGATAGCGATCTCGAGATCGCTATCAATGTCCATCGGTTTTTG	DTX3L	BGRSLV03-22	59.8
TRCN0000001043	CCGGGACGACCTGATACGCCACTGTCTCGAGACAGTGGCGTATCAGGTCGTCTTTTT	EGLN1	BGRSLV03-23	61.5	63.9	CAATGGAACGGGTTATGTACG	TTGGGTTCAATGTCAGCAAA
TRCN0000001043	CCGGGACGACCTGATACGCCACTGTCTCGAGACAGTGGCGTATCAGGTCGTCTTTTT	EGLN1	BGRSLV03-24	66.4
TRCN0000136811	CCGGCCTCTGGAACTGTTAACCCAACTCGAGTTGGGTTAACAGTTCCAGAGGTTTTTTG	GIN1	BGRSLV03-29	62.4	63.6	CCAGGACCCTCACTCTGGTA	AGGTGCTGTTTCGGTGCTAC
TRCN0000136811	CCGGCCTCTGGAACTGTTAACCCAACTCGAGTTGGGTTAACAGTTCCAGAGGTTTTTTG	GIN1	BGRSLV03-30	64.9
TRCN0000019654	CCGGCCGAGTCCATAATGGGCTATTCTCGAGAATAGCCCATTATGGACTCGGTTTTT	NR5A2	BGRSLV03-39	65.8	64.9	ATCCTCGACCACATTTACCG	TGCCACTAACTCCTGTGCAT
TRCN0000019654	CCGGCCGAGTCCATAATGGGCTATTCTCGAGAATAGCCCATTATGGACTCGGTTTTT	NR5A2	BGRSLV03-40	64
TRCN0000142131	CCGGGCCACTTTCGAGTACAGCTAACTCGAGTTAGCTGTACTCGAAAGTGGCTTTTTTG	SNRNP48	BGRSLV03-45	75.6	73.3	TGCAGTTGGGAAAGACAGTG	TAGAGGGCAAGACGATCAGC
TRCN0000142131	CCGGGCCACTTTCGAGTACAGCTAACTCGAGTTAGCTGTACTCGAAAGTGGCTTTTTTG	SNRNP48	BGRSLV03-46	71
TRCN0000365519	CCGGGAACGTGGTCATCAAAGTTAACTCGAGTTAACTTTGATGACCACGTTCTTTTTG	ZC3H3	BGRSLV03-49	53.8	56.4	GTAGGACACAGTGGCTTGAAGC	GTGCCGCTTTTCTTGTCTCCAG
TRCN0000365519	CCGGGAACGTGGTCATCAAAGTTAACTCGAGTTAACTTTGATGACCACGTTCTTTTTG	ZC3H3	BGRSLV03-50	59
TRCN0000329762	CCGGGGGTTGCCTGCTGGACAGAAACTCGAGTTTCTGTCCAGCAGGCAACCCTTTTTG	ZFP36L1	BGRSLV03-51	68.3	63.8	TAACCCTTTTGCCTTCTCCA	CAAACATGTGAGGGGACTCG
TRCN0000329762	CCGGGGGTTGCCTGCTGGACAGAAACTCGAGTTTCTGTCCAGCAGGCAACCCTTTTTG	ZFP36L1	BGRSLV03-52	59.4
TRCN0000128165	CCGGCATGGTAAGAAACTCCGAAATCTCGAGATTTCGGAGTTTCTTACCATGTTTTTTG	ZMAT3	BGRSLV03-53	56.2	56.4	GGGAAGAATCATGCCAAGAG	TTGACCCAGCTCTGAGGATT
TRCN0000128165	CCGGCATGGTAAGAAACTCCGAAATCTCGAGATTTCGGAGTTTCTTACCATGTTTTTTG	ZMAT3	BGRSLV03-54	56.6
TRCN0000155138	CCGGGAAGGTCTGGTACGACATGTTCTCGAGAACATGTCGTACCAGACCTTCTTTTTTG	ZMAT5	BGRSLV03-55	91.1	92.8	TGCTGGATGAGCAGAACAAG	ATCTGCAGTTGGAGCCAAAG
TRCN0000155138	CCGGGAAGGTCTGGTACGACATGTTCTCGAGAACATGTCGTACCAGACCTTCTTTTTTG	ZMAT5	BGRSLV03-56	94.5
TRCN0000016209	CCGGCGTCTCTGAATAGACATCAGACTCGAGTCTGATGTCTATTCAGAGACGTTTTT	ZNF2	BGRSLV03-57	69.3	78.7	GGACAAGCCGTGGATGGTAGAT	AGCATCGTGAATCTCAGGCTTAG
TRCN0000016209	CCGGCGTCTCTGAATAGACATCAGACTCGAGTCTGATGTCTATTCAGAGACGTTTTT	ZNF2	BGRSLV03-58	88.2
TRCN0000019624	CCGGCGTGGGATCAACTGGAGTATTCTCGAGAATACTCCAGTTGATCCCACGTTTTT	ZNF277	BGRSLV03-59	82	82.7	TGCACACGAATTTGATCTTCTC	GGTGAACTTGCCTCCGAATA
TRCN0000019624	CCGGCGTGGGATCAACTGGAGTATTCTCGAGAATACTCCAGTTGATCCCACGTTTTT	ZNF277	BGRSLV03-60	83.3
TRCN0000108167	CCGGGCTCACTTGTTCGAAGTCTTTCTCGAGAAAGACTTCGAACAAGTGAGCTTTTTG	ZNF317	BGRSLV03-61	71.5	66	CTGTTCGTGTGCAGTGGTCT	CACAGCGACATCTTGGAAAG
TRCN0000108167	CCGGGCTCACTTGTTCGAAGTCTTTCTCGAGAAAGACTTCGAACAAGTGAGCTTTTTG	ZNF317	BGRSLV03-62	60.6
TRCN0000219803	CCGGTTCAGGCATAAGGTTGTTTACCTCGAGGTAAACAACCTTATGCCTGAATTTTTG	ZNF706	BGRSLV03-67	78.2	77.2	GACATGACCAAAAGGCTGCT	TGCTTGCTCTCAAAGTGCTG
TRCN0000219803	CCGGTTCAGGCATAAGGTTGTTTACCTCGAGGTAAACAACCTTATGCCTGAATTTTTG	ZNF706	BGRSLV03-68	76.2
		non-target	BGRSLV04-1	0	0
		non-target	BGRSLV04-2	0
TRCN0000033809	CCGGCCCGGACACAAGTTCTGCTTTCTCGAGAAAGCAGAACTTGTGTCCGGGTTTTTG	IRF2BP1	BGRSLV04-11	82.9	86.2	GAGAAGCAGCAGAGGAATGC	TCTTGAAGCGCACATTGAAC
TRCN0000033809	CCGGCCCGGACACAAGTTCTGCTTTCTCGAGAAAGCAGAACTTGTGTCCGGGTTTTTG	IRF2BP1	BGRSLV04-12	89.4
TRCN0000014629	CCGGCCAGACTTACAGGGACACTTACTCGAGTAAGTGTCCCTGTAAGTCTGGTTTTT	KDM5A	BGRSLV04-13	52.3	64	TGAACATTCTGCCGAAGAGA	CTTTTGTTCCCATTGCCAAG
TRCN0000014629	CCGGCCAGACTTACAGGGACACTTACTCGAGTAAGTGTCCCTGTAAGTCTGGTTTTT	KDM5A	BGRSLV04-14	75.7
TRCN0000072303	CCGGTCTTCCTTTCACTGCTGTTTACTCGAGTAAACAGCAGTGAAAGGAAGATTTTTG	LYAR	BGRSLV04-17	54.7	61.1	TTCTGGACCAGGTGTGGAAT	ACTTTGGAGGCTGGAACCTT
TRCN0000072303	CCGGTCTTCCTTTCACTGCTGTTTACTCGAGTAAACAGCAGTGAAAGGAAGATTTTTG	LYAR	BGRSLV04-18	67.6
TRCN0000036649	CCGGCGTCAGAAAGAGGTGAATGAACTCGAGTTCATTCACCTCTTTCTGACGTTTTTG	NDUFS6	BGRSLV04-23	97.6	97.8	AAGACTACAGGAGAATTCGGTTTG	TACACTTTTGGGTGGCCAAG
TRCN0000036649	CCGGCGTCAGAAAGAGGTGAATGAACTCGAGTTCATTCACCTCTTTCTGACGTTTTTG	NDUFS6	BGRSLV04-24	98
TRCN0000336992	CCGGGATGTCCAGACATTCACAAATCTCGAGATTTGTGAATGTCTGGACATCTTTTTG	NUFIP1	BGRSLV04-27	63.8	67.4	ACCCAAGGAAGTGACACCAG	GAACCTGGTTTTCTGCCAAA
TRCN0000336992	CCGGGATGTCCAGACATTCACAAATCTCGAGATTTGTGAATGTCTGGACATCTTTTTG	NUFIP1	BGRSLV04-28	71
TRCN0000049803	CCGGCCCTCTCTTGTGTTTGCATATCTCGAGATATGCAAACACAAGAGAGGGTTTTTG	PAN3	BGRSLV04-29	52.1	54.5	GCTCCTAGCAAAATTGGGAAC	AGGTCAATCCAGGGAGCAC
TRCN0000049803	CCGGCCCTCTCTTGTGTTTGCATATCTCGAGATATGCAAACACAAGAGAGGGTTTTTG	PAN3	BGRSLV04-30	56.9
TRCN0000073129	CCGGCCACTCTAAAGCCCACTACTACTCGAGTAGTAGTGGGCTTTAGAGTGGTTTTTG	PCGF1	BGRSLV04-31	72.7	71.5	GAGACACAGCCACTGCTCAA	ATTCCCGAATCCGTTTCTCT
TRCN0000073129	CCGGCCACTCTAAAGCCCACTACTACTCGAGTAGTAGTGGGCTTTAGAGTGGTTTTTG	PCGF1	BGRSLV04-32	70.4
TRCN0000016795	CCGGCCGCAAGTGCATACAGAAATACTCGAGTATTTCTGTATGCACTTGCGGTTTTT	PHF7	BGRSLV04-35	79.8	82.3	CAGAGCCCGTGTTGTAGTCA	TGCTGATGTGTGGGCATATT
TRCN0000016795	CCGGCCGCAAGTGCATACAGAAATACTCGAGTATTTCTGTATGCACTTGCGGTTTTT	PHF7	BGRSLV04-36	84.9
TRCN0000003867	CCGGGCCAGTGTACGCCTTCTCCATCTCGAGATGGAGAAGGCGTACACTGGCTTTTT	PML	BGRSLV04-37	61.4	60.1	GCTTCGACGAGTTCAAGGTG	TCAATAGGGTCCCTGGGAGT
TRCN0000003867	CCGGGCCAGTGTACGCCTTCTCCATCTCGAGATGGAGAAGGCGTACACTGGCTTTTT	PML	BGRSLV04-38	58.9
TRCN0000152728	CCGGCCATTCTTCTCCTGTTGGTTACTCGAGTAACCAACAGGAGAAGAATGGTTTTTTG	PRR3	BGRSLV04-39	78.1	73	CGGGAAGAGACTGGAGATGA	TTGATCCTGGAGGACCTCTG
TRCN0000152728	CCGGCCATTCTTCTCCTGTTGGTTACTCGAGTAACCAACAGGAGAAGAATGGTTTTTTG	PRR3	BGRSLV04-40	67.9
TRCN0000159895	CCGGGCTTCATGTTTCAGTAAACAACTCGAGTTGTTTACTGAAACATGAAGCTTTTTTG	RBM4B	BGRSLV04-43	75.8	71	GGGCCTTGACAACACAGAGT	TTCTTTCCCACACCGATAGC
TRCN0000159895	CCGGGCTTCATGTTTCAGTAAACAACTCGAGTTGTTTACTGAAACATGAAGCTTTTTTG	RBM4B	BGRSLV04-44	66.1
TRCN0000294352	CCGGTCGCTTTGTGAGGTCCAATAACTCGAGTTATTGGACCTCACAAAGCGATTTTTG	RC3H2	BGRSLV04-45	68.8	68.4	AGCCCAAAGATGTCATTGCT	TTTGTCCTTCTCTGGGTTTCA
TRCN0000294352	CCGGTCGCTTTGTGAGGTCCAATAACTCGAGTTATTGGACCTCACAAAGCGATTTTTG	RC3H2	BGRSLV04-46	67.9
TRCN0000034074	CCGGCCGGCTATACAAGGATCAGAACTCGAGTTCTGATCCTTGTATAGCCGGTTTTTG	RFFL	BGRSLV04-47	67	60.5	AACCCTGGGTACAGCTCCTT	CTCGAACAGGTCATGCAAAA
TRCN0000034074	CCGGCCGGCTATACAAGGATCAGAACTCGAGTTCTGATCCTTGTATAGCCGGTTTTTG	RFFL	BGRSLV04-48	54
TRCN0000034249	CCGGCCGACGCTACTATGAGAACTACTCGAGTAGTTCTCATAGTAGCGTCGGTTTTTG	RNF41	BGRSLV04-53	81	82	ATGAGCTGCCCAACCATAAC	GCCTTTAGCAGCTGGATGTC
TRCN0000034249	CCGGCCGACGCTACTATGAGAACTACTCGAGTAGTTCTCATAGTAGCGTCGGTTTTTG	RNF41	BGRSLV04-54	83
TRCN0000037026	CCGGCCTGCATGAAACGTTGTTCTTCTCGAGAAGAACAACGTTTCATGCAGGTTTTTG	UBR7	BGRSLV04-61	85.5	88.8	TCCAGAACAGGGAAAGGATG	GATTCTGCGTTGAGGCTTTC
TRCN0000037026	CCGGCCTGCATGAAACGTTGTTCTTCTCGAGAAGAACAACGTTTCATGCAGGTTTTTG	UBR7	BGRSLV04-62	92
TRCN0000038814	CCGGCGGATGATGAACTTGTGCAATCTCGAGATTGCACAAGTTCATCATCCGTTTTTG	USP44	BGRSLV04-63	85.1	76	CTACCTCAGGTTCTCAGACTGC	TCTGAGGGATTTCAGGGTCTCC
TRCN0000038814	CCGGCGGATGATGAACTTGTGCAATCTCGAGATTGCACAAGTTCATCATCCGTTTTTG	USP44	BGRSLV04-64	67
TRCN0000037541	CCGGCTCTCTGAGAAATCAAGGAAACTCGAGTTTCCTTGATTTCTCAGAGAGTTTTTG	ZC3HC1	BGRSLV04-65	76	80.2	GCCGGAGGACTTGAAAACTA	CAGTGACGTGGACTTGGATG
TRCN0000037541	CCGGCTCTCTGAGAAATCAAGGAAACTCGAGTTTCCTTGATTTCTCAGAGAGTTTTTG	ZC3HC1	BGRSLV04-66	84.3
SHC002	CAACAAGATGAAGAGCACCAA	non-target	BGRSLV05-1	0	0
SHC002	CAACAAGATGAAGAGCACCAA	non-target	BGRSLV05-2	0
TRCN0000118552	CCGGCCACTCTCTATGTGTGGGAAACTCGAGTTTCCCACACATAGAGAGTGGTTTTTG	RNF150	BGRSLV05-7	51.2	52.7	TACCTGTCCCATGTGCAAGA	CACCTGTGATCTGGTTGGTG
TRCN0000118552	CCGGCCACTCTCTATGTGTGGGAAACTCGAGTTTCCCACACATAGAGAGTGGTTTTTG	RNF150	BGRSLV05-8	54.3
TRCN0000003455	CCGGCAGGCAAGGTATAAAGCAGTTCTCGAGAACTGCTTTATACCTTGCCTGTTTTT	TRIM32	BGRSLV05-21	57.1	57.5	TTAACTCGTCTGCGGGAACT	GTCCTTGGAGACACCTTCCA
TRCN0000003455	CCGGCAGGCAAGGTATAAAGCAGTTCTCGAGAACTGCTTTATACCTTGCCTGTTTTT	TRIM32	BGRSLV05-22	57.9
TRCN0000034600	CCGGCCTGGTCACTTTATTTCCATACTCGAGTATGGAAATAAAGTGACCAGGTTTTTG	TRMU	BGRSLV05-27	58.9	58.8	GGGCCAGAGAGCAAACATAG	GTCCTCAGCAGGTCCCTGTA
TRCN0000034600	CCGGCCTGGTCACTTTATTTCCATACTCGAGTATGGAAATAAAGTGACCAGGTTTTTG	TRMU	BGRSLV05-28	58.7
TRCN0000074648	CCGGGCTTCACAACAAGCCGACATTCTCGAGAATGTCGGCTTGTTGTGAAGCTTTTTG	U2AF1L4	BGRSLV05-31	54.8	52.6	GCTTCGATATTCGGGACTGA	GAATGTCGGCTTGTTGTGAA
TRCN0000074648	CCGGGCTTCACAACAAGCCGACATTCTCGAGAATGTCGGCTTGTTGTGAAGCTTTTTG	U2AF1L4	BGRSLV05-32	50.5
TRCN0000001151	CCGGCCTTCCAGACAACTATGAGATCTCGAGATCTCATAGTTGTCTGGAAGGTTTTT	USP39	BGRSLV05-39	94.7	94.1	CAACCTCCACACCCTCAAGT	GCAATTTGCTGCTTTGTGAA
TRCN0000001151	CCGGCCTTCCAGACAACTATGAGATCTCGAGATCTCATAGTTGTCTGGAAGGTTTTT	USP39	BGRSLV05-40	93.5
TRCN0000033994	CCGGGCACGAAATAACCAAGTGTAACTCGAGTTACACTTGGTTATTTCGTGCTTTTTG	ZCCHC9	BGRSLV05-51	71.7	70.4	ACATGGGCACTGGGATATGT	TCTAGACAGGTGCCCCATTT
TRCN0000033994	CCGGGCACGAAATAACCAAGTGTAACTCGAGTTACACTTGGTTATTTCGTGCTTTTTG	ZCCHC9	BGRSLV05-52	69.1
TRCN0000167342	CCGGCAATGACTTGTACCGGATATTCTCGAGAATATCCGGTACAAGTCATTGTTTTTTG	ZCRB1	BGRSLV05-55	89.7	90.1	GAGAACGTGAGCCTCCAAAG	GGATCCTCCCCTTCATCTTC
TRCN0000167342	CCGGCAATGACTTGTACCGGATATTCTCGAGAATATCCGGTACAAGTCATTGTTTTTTG	ZCRB1	BGRSLV05-56	90.5
TRCN0000139148	CCGGCCCATTCGTAAGCGAGTCAAACTCGAGTTTGACTCGCTTACGAATGGGTTTTTTG	ZCWPW1	BGRSLV05-57	93.4	91.4	CCAATTTTGCCCATTCGTAA	AGCTGTGGATTTCCTGCCTA
TRCN0000139148	CCGGCCCATTCGTAAGCGAGTCAAACTCGAGTTTGACTCGCTTACGAATGGGTTTTTTG	ZCWPW1	BGRSLV05-58	89.4
TRCN0000160468	CCGGCCTCAGATGATTCAAAGAGATCTCGAGATCTCTTTGAATCATCTGAGGTTTTTTG	ZDHHC5	BGRSLV05-59	71.6	66.6	GATAATGGCATCCAGGGAGA	TCAGGTCTGGCTTAGGAGGA
TRCN0000160468	CCGGCCTCAGATGATTCAAAGAGATCTCGAGATCTCTTTGAATCATCTGAGGTTTTTTG	ZDHHC5	BGRSLV05-60	61.7
TRCN0000001206	CCGGGAGAAGCAGAAGGATTATGATCTCGAGATCATAATCCTTCTGCTTCTCTTTTT	ZMAT2	BGRSLV05-67	92	93.6	GAGAAGAGGCTCACGGAAGA	AAAAGCTCTCGCTTGACAGG
TRCN0000001206	CCGGGAGAAGCAGAAGGATTATGATCTCGAGATCATAATCCTTCTGCTTCTCTTTTT	ZMAT2	BGRSLV05-68	95.2
SHC002	CAACAAGATGAAGAGCACCAA	non-target	BGRSLV06-1	0	0
SHC002	CAACAAGATGAAGAGCACCAA	non-target	BGRSLV06-2	0
TRCN0000149998	CCGGCCAGCAGATGCAATTTATGTTCTCGAGAACATAAATTGCATCTGCTGGTTTTTTG	MBNL2	BGRSLV06-5	81.7	83.3	CTTCATCCAGTGCCCACTTT	CAGGGGTTACAGGTGCTAGG
TRCN0000149998	CCGGCCAGCAGATGCAATTTATGTTCTCGAGAACATAAATTGCATCTGCTGGTTTTTTG	MBNL2	BGRSLV06-6	84.9
TRCN0000245004	CCGGGTGTCACTGTTGGAGGTTATTCTCGAGAATAACCTCCAACAGTGACACTTTTTG	NR3C1	BGRSLV06-11	64.2	66.7	TACCCTGCATGTACGACCAA	GGCTCTTCAGACCGTCCTTA
TRCN0000245004	CCGGGTGTCACTGTTGGAGGTTATTCTCGAGAATAACCTCCAACAGTGACACTTTTTG	NR3C1	BGRSLV06-12	69.2
TRCN0000019310	CCGGCCTGTAGTGATTCTGAAGAAACTCGAGTTTCTTCAGAATCACTACAGGTTTTT	PHF14	BGRSLV06-13	64.3	67.2	GAAGGAGGCACACAAAAGACA	GAGGAGGATCCAGACATCCA
TRCN0000019310	CCGGCCTGTAGTGATTCTGAAGAAACTCGAGTTTCTTCAGAATCACTACAGGTTTTT	PHF14	BGRSLV06-14	70.1
TRCN0000004115	CCGGCACCGAATTAGTCCCACAGAACTCGAGTTCTGTGGGACTAATTCGGTGTTTTT	PIAS4	BGRSLV06-15	78.2	78.8	GCTGAAGACCATTGGGGTAA	GATCTCGCTGTCAGGATCAAG
TRCN0000004115	CCGGCACCGAATTAGTCCCACAGAACTCGAGTTCTGTGGGACTAATTCGGTGTTTTT	PIAS4	BGRSLV06-16	79.3
TRCN0000034214	CCGGCGACTTAAAGAAGCAGATTATCTCGAGATAATCTGCTTCTTTAAGTCGTTTTTG	RBBP6	BGRSLV06-19	64.5	63.8	TGGAGGTGTTAAATCTACAAGCAA	GTAGTTGCCATCGCTGGTTC
TRCN0000034214	CCGGCGACTTAAAGAAGCAGATTATCTCGAGATAATCTGCTTCTTTAAGTCGTTTTTG	RBBP6	BGRSLV06-20	63.1
TRCN0000218781	GTACCGGATCCAGCGAAAGAATTGATTGCTCGAGCAATCAATTCTTTCGCTGGATTTTTTTG	RNF113A	BGRSLV06-29	57.7	58.9	AGGAAAATGAGCCCGAGAGT	ATCGCGCTCTTTCTCTGTGT
TRCN0000218781	GTACCGGATCCAGCGAAAGAATTGATTGCTCGAGCAATCAATTCTTTCGCTGGATTTTTTTG	RNF113A	BGRSLV06-30	60.2
TRCN0000033926	CCGGCCTTGTGTACTCTGCTGTATACTCGAGTATACAGCAGAGTACACAAGGTTTTTG	RNF26	BGRSLV06-31	82.3	82.1	CTTCCTAGCCCACATTTCCA	GCCAGTGAGATTGACAAGCA
TRCN0000033926	CCGGCCTTGTGTACTCTGCTGTATACTCGAGTATACAGCAGAGTACACAAGGTTTTTG	RNF26	BGRSLV06-32	81.8
TRCN0000004218	CCGGCCACCTCCAATCCACCTCACACTCGAGTGTGAGGTGGATTGGAGGTGGTTTTT	RNF43	BGRSLV06-33	76.9	74.4	GGGTAATGACGCTGAGAAGC	GCCCACCACTGTCATTAGGA
TRCN0000004218	CCGGCCACCTCCAATCCACCTCACACTCGAGTGTGAGGTGGATTGGAGGTGGTTTTT	RNF43	BGRSLV06-34	71.9
TRCN0000007945	CCGGCACCGTCATTATCACAGACTTCTCGAGAAGTCTGTGATAATGACGGTGTTTTT	RYBP	BGRSLV06-35	95.4	92.5	GGATTGTAGCGTCTGCACCT	ACCAGCTGAGAATTGATCCG
TRCN0000007945	CCGGCACCGTCATTATCACAGACTTCTCGAGAAGTCTGTGATAATGACGGTGTTTTT	RYBP	BGRSLV06-36	89.6
TRCN0000380710	GTACCGGTGGTGCTACTTTGGACGTAAACTCGAGTTTACGTCCAAAGTAGCACCATTTTTTG	SEC23B	BGRSLV06-37	74.8	74.9	GCATTATCAGCACTCCAGCA	TGTGCCTGAGCTGACTCTGT
TRCN0000380710	GTACCGGTGGTGCTACTTTGGACGTAAACTCGAGTTTACGTCCAAAGTAGCACCATTTTTTG	SEC23B	BGRSLV06-38	75
TRCN0000199141	CCGGCTCTGTTCTCTGTCCTGTCACCTCGAGGTGACAGGACAGAGAACAGAGTTTTTTG	TRIM28	BGRSLV06-43	67.1	63.3	TGTTTCCACCTGGACTGTCA	CATCCTCCTCCTTCAGGTCA
TRCN0000199141	CCGGCTCTGTTCTCTGTCCTGTCACCTCGAGGTGACAGGACAGAGAACAGAGTTTTTTG	TRIM28	BGRSLV06-44	59.5
TRCN0000150242	CCGGCTCAAAGTAGATGGACAGAAACTCGAGTTTCTGTCCATCTACTTTGAGTTTTTTG	TUT1	BGRSLV06-47	82.6	82.7	CTTCAGGTCTCCACGGTGAT	TCAGGAAACGGGAGTTATGC
TRCN0000150242	CCGGCTCAAAGTAGATGGACAGAAACTCGAGTTTCTGTCCATCTACTTTGAGTTTTTTG	TUT1	BGRSLV06-48	82.8
TRCN0000014704	CCGGGCTTCCTTTATGTGTGATGATCTCGAGATCATCACACATAAAGGAAGCTTTTT	ZNF16	BGRSLV06-51	67.9	68.4	ACTGAGCTGGAAGCCATCTG	TGGGAAACATCACCAGCATA
TRCN0000014704	CCGGGCTTCCTTTATGTGTGATGATCTCGAGATCATCACACATAAAGGAAGCTTTTT	ZNF16	BGRSLV06-52	68.8
TRCN0000016258	CCGGGCCAGAAGTCTCACTTGCATACTCGAGTATGCAAGTGAGACTTCTGGCTTTTT	ZNF169	BGRSLV06-53	75.1	76.1	CCTTGGAGAGAGGAGAACGA	GGCCACTTAGCGCATATTGT
TRCN0000016258	CCGGGCCAGAAGTCTCACTTGCATACTCGAGTATGCAAGTGAGACTTCTGGCTTTTT	ZNF169	BGRSLV06-54	77.1
SHC002	CAACAAGATGAAGAGCACCAA	non-target	BGRSLV07-1	0	0
SHC002	CAACAAGATGAAGAGCACCAA	non-target	BGRSLV07-2	0
TRCN0000007502	CCGGGCTACCTTGAACGAGATATTTCTCGAGAAATATCTCGTTCAAGGTAGCTTTTT	ARIH1	BGRSLV07-5	74	72.8	TGTATGCAGTGCTGGAGTGA	CACAACCATGAGCAGGACAC
TRCN0000007502	CCGGGCTACCTTGAACGAGATATTTCTCGAGAAATATCTCGTTCAAGGTAGCTTTTT	ARIH1	BGRSLV07-6	71.6
TRCN0000013459	CCGGGCATGAATCCTCCTTCGTATTCTCGAGAATACGAAGGAGGATTCATGCTTTTT	LITAF	BGRSLV07-13	67.1	67.3	CCATCCCCAATAACAATCCA	GTTGCAGGAAGGACAACACA
TRCN0000013459	CCGGGCATGAATCCTCCTTCGTATTCTCGAGAATACGAAGGAGGATTCATGCTTTTT	LITAF	BGRSLV07-14	67.4
TRCN0000245428	CCGGGGGATAACTAGAGGTCAAATTCTCGAGAATTTGACCTCTAGTTATCCCTTTTTG	MCM10	BGRSLV07-15	68.3	67.1	GCCTGTCTTGCTCTGAGGAG	GATGGACTTGATGGCTGGTT
TRCN0000245428	CCGGGGGATAACTAGAGGTCAAATTCTCGAGAATTTGACCTCTAGTTATCCCTTTTTG	MCM10	BGRSLV07-16	65.9
TRCN0000329976	CCGGCTTGTCCCAAATGCGAGAGACCTCGAGGTCTCTCGCATTTGGGACAAGTTTTTG	REPIN1	BGRSLV07-17	78.4	81.4	CTTCCGCCACAAACCCTAC	CGACACCAGGTTGGACTTCT
TRCN0000329976	CCGGCTTGTCCCAAATGCGAGAGACCTCGAGGTCTCTCGCATTTGGGACAAGTTTTTG	REPIN1	BGRSLV07-18	84.3
TRCN0000121748	CCGGCGTGACCAATTTAATAGTCATCTCGAGATGACTATTAAATTGGTCACGTTTTTTG	RNF214	BGRSLV07-19	56.3	52.9	CACTGGCCCAAATCAGTACC	GGACGAGTTTCTGGCACATT
TRCN0000121748	CCGGCGTGACCAATTTAATAGTCATCTCGAGATGACTATTAAATTGGTCACGTTTTTTG	RNF214	BGRSLV07-20	49.4
TRCN0000168448	CCGGGCGTGGTGTCAAGTTTAATAACTCGAGTTATTAAACTTGACACCACGCTTTTTTG	RNF31	BGRSLV07-21	74.3	75.8	GTCGGAGCTGTGAGGACTTC	GGCGTACGAGAACTTGCATT
TRCN0000168448	CCGGGCGTGGTGTCAAGTTTAATAACTCGAGTTATTAAACTTGACACCACGCTTTTTTG	RNF31	BGRSLV07-22	77.3
TRCN0000291872	CCGGGTCAAGCAGAAAGCTGTGAAACTCGAGTTTCACAGCTTTCTGCTTGACTTTTTG	TRIM2	BGRSLV07-23	58.8	55.1	ACATCCCAGTGGGGACATAA	ATTGCGGTCCACAGAAACTC
TRCN0000291872	CCGGGTCAAGCAGAAAGCTGTGAAACTCGAGTTTCACAGCTTTCTGCTTGACTTTTTG	TRIM2	BGRSLV07-24	51.4
TRCN0000134644	CCGGGCAACATGTAAGATGTCAGAACTCGAGTTCTGACATCTTACATGTTGCTTTTTTG	ZCCHC10	BGRSLV07-43	76.2	73.3	GCCCTCAAGGACAGCAGAACTA	CTGCTACTGGAACTGGTTACACT
TRCN0000134644	CCGGGCAACATGTAAGATGTCAGAACTCGAGTTCTGACATCTTACATGTTGCTTTTTTG	ZCCHC10	BGRSLV07-44	70.4
TRCN0000013048	CCGGCCTGCTGTTAAGGAAATCTTACTCGAGTAAGATTTCCTTAACAGCAGGTTTTT	ZNF214	BGRSLV07-59	53.9	55.6	GACTCTACAGGGAGGTCATGTG	CATTCCACCAGCCTTGCCAGTA
TRCN0000013048	CCGGCCTGCTGTTAAGGAAATCTTACTCGAGTAAGATTTCCTTAACAGCAGGTTTTT	ZNF214	BGRSLV07-60	57.3
TRCN0000219820	CCGGCTCATTGGTCCGGGCTAATTCCTCGAGGAATTAGCCCGGACCAATGAGTTTTTG	ZNF346	BGRSLV07-65	65.8	62.5	CCTGCTGTCACTGACTTTCCAG	CTGGTTCTTGTGTTTGAAGCCGC
TRCN0000219820	CCGGCTCATTGGTCCGGGCTAATTCCTCGAGGAATTAGCCCGGACCAATGAGTTTTTG	ZNF346	BGRSLV07-66	59.2
SHC002	CAACAAGATGAAGAGCACCAA	non-target	BGRSLV08-1	0	0
SHC002	CAACAAGATGAAGAGCACCAA	non-target	BGRSLV08-2	0
TRCN0000243159	CCGGGCAACGAGGTGATGATCAATACTCGAGTATTGATCATCACCTCGTTGCTTTTTG	WBP4	BGRSLV08-3	60.8	61	TTCTGATGGGGAACAGGAAG	TTCTGGGTCACTTCCTCCAT
TRCN0000243159	CCGGGCAACGAGGTGATGATCAATACTCGAGTATTGATCATCACCTCGTTGCTTTTTG	WBP4	BGRSLV08-4	61.3
TRCN0000108026	CCGGCCTCCTACACAGTCAAAGAAACTCGAGTTTCTTTGACTGTGTAGGAGGTTTTTG	YAF2	BGRSLV08-5	92.5	93	TCCTCGGATGAGGGTTACTG	CAACCAACTGGGAGACAGGT
TRCN0000108026	CCGGCCTCCTACACAGTCAAAGAAACTCGAGTTTCTTTGACTGTGTAGGAGGTTTTTG	YAF2	BGRSLV08-6	93.6
TRCN0000161104	CCGGGCGATGAGAGTGATGTCTATTCTCGAGAATAGACATCACTCTCATCGCTTTTTTG	ZC3H7A	BGRSLV08-7	83.5	82.7	AGTGCAAAAGCAAGGCATTC	TGTTTCTTTGTGGGGAGAGG
TRCN0000161104	CCGGGCGATGAGAGTGATGTCTATTCTCGAGAATAGACATCACTCTCATCGCTTTTTTG	ZC3H7A	BGRSLV08-8	81.9
TRCN0000315354	CCGGAGTGCCACATCAACGTGTATCCTCGAGGATACACGTTGATGTGGCACTTTTTTG	ZCCHC24	BGRSLV08-9	76.9	79.7	CAGGAGTGCATCAAGTGCCACA	AGGACCTTGCACTTCTCGCAGA
TRCN0000315354	CCGGAGTGCCACATCAACGTGTATCCTCGAGGATACACGTTGATGTGGCACTTTTTTG	ZCCHC24	BGRSLV08-10	82.5
TRCN0000107996	CCGGCTTGCTAGAAAGTTGGGAATACTCGAGTATTCCCAACTTTCTAGCAAGTTTTTG	ZNF184	BGRSLV08-19	84.5	84.5	GAGCCAAGCATTCCAGTAGG	TGGGGCTGACACACTATTTTC
TRCN0000107996	CCGGCTTGCTAGAAAGTTGGGAATACTCGAGTATTCCCAACTTTCTAGCAAGTTTTTG	ZNF184	BGRSLV08-20	84.5
TRCN0000329892	CCGGTCTCAGTACATCCCTTTATAACTCGAGTTATAAAGGGATGTACTGAGATTTTTG	ZNF354A	BGRSLV08-25	64	63.6	GTGGAGAAAGACGGTTCTGG	TGTTTGCGTTGACTTTGTGG
TRCN0000329892	CCGGTTAGCCCTCATTAGGTATTTACTCGAGTAAATACCTAATGAGGGCTAATTTTTG	ZNF354A	BGRSLV08-26	63.2
TRCN0000180871	CCGGGCTGTGAGTATCCTCAAGTCTCTCGAGAGACTTGAGGATACTCACAGCTTTTTTG	ZNF385C	BGRSLV08-31	65.6	67.3	AGCAGGAGGCACAAAGACC	TGGTGAGTTGCTTCTGCAAG
TRCN0000180871	CCGGGAAGCAACTCACCAAGACGTTCTCGAGAACGTCTTGGTGAGTTGCTTCTTTTTTG	ZNF385C	BGRSLV08-32	69
TRCN0000240807	CCGGTCGATTCCACCAACCTGAAGACTCGAGTCTTCAGGTTGGTGGAATCGATTTTTG	ZNF593	BGRSLV08-35	72.5	66.2	CACCAACCTGAAGACCCACT	CCGCCTCTTCCTGACTGTAG
TRCN0000240809	CCGGGAAGACCCACTTCCGATCCAACTCGAGTTGGATCGGAAGTGGGTCTTCTTTTTG	ZNF593	BGRSLV08-36	59.8
TRCN0000128871	CCGGGCACTTTGAAACACCATCAAACTCGAGTTTGATGGTGTTTCAAAGTGCTTTTTTG	ZNF770	BGRSLV08-49	74.6	72.9	GGCTTTTCGGGCTCTTTTAT	AACCACCCTGATTTGCATTT
TRCN0000128871	CCGGGCTAGTGCTATCTTTCTCAAACTCGAGTTTGAGAAAGATAGCACTAGCTTTTTTG	ZNF770	BGRSLV08-50	71.2
TRCN0000245357	CCGGGCAGTCTGTACATTCACTCTACTCGAGTAGAGTGAATGTACAGACTGCTTTTTG	ZXDC	BGRSLV08-61	83.4	81.7	ACATGGTCAGACAGCACAGC	TGGCAGGTGTGTCAGAGAAG
TRCN0000245357	CCGGAGAAGTTCACTACGGTCTATACTCGAGTATAGACCGTAGTGAACTTCTTTTTTG	ZXDC	BGRSLV08-62	80.1

## Sheet: orfeome
ORF_ID	PLATE	WELL	HAS_MUT	Clone Sequence	Reference Sequence Accession	Accession Version	Reference Sequence GI	Gene ID	Symbol	Description	SRC_CLONE_ID/IMAGE_ID	SOURCE
3714	81096	D08	NO	ATGTTGCGCGTGGTGAGCTGGAACATCAATGGGATTCGGAGACCCCTGCAAGGGGTGGCAAATCAGGAACCCAGCAACTGTGCCGCCGTGGCCGTGGGGCGCATTTTGGACGAGCTGGATGCGGATATCGTCTGTCTCCAGGAAACCAAAGTGACCAGGGATGCACTGACAGAGCCCCTGGCTATCGTTGAGGGTTATAACTCCTATTTCAGCTTCAGCCGCAACCGTAGCGGCTATTCTGGTGTAGCCACCTTCTGTAAGGACAATGCTACCCCAGTGGCTGCTGAAGAAGGCCTGAGTGGCCTGTTTGCCACCCAGAATGGGGATGTTGGTTGCTATGGAAACATGGATGAGTTTACCCAAGAGGAACTCCGGGCTCTGGATAGTGAGGGCAGGGCC…	BC002959	BC002959.1	12804202	27301	APEX2	Homo sapiens APEX nuclease (apurinic/apyrimidinic endonuclease) 2, mRNA (cDNA clone MGC:1419 IMAGE:3537317), complete cds.	3537317	Open Biosystems
55703	81021	G02	NO	ATGATAAATCAGGGAACTAACCAAACGGAGCAGAATGGTCAAGTGATGAATATTACTAATAGTGGTCATGAGAATAAAACAAAAGGTGATTCTATTCAGAATGAGAAAAATCCTAACCCAATAGAATCACTCGAAAAAGAATCTGCTTTCAAAACGAAAGCTGAACCTATAAGCAGCAGTATAAGCAATATGGAACTCGAATTAAATATCCACAATTCAAAAGCACCTAAAAAGAATAGGCTGAGGAGGAAGTCTTCTACCAGGCATATTCATGCGCTTGAACTAGTAGTCAGTAGAAATCTAAGCCCACCTAATTGTACTGAATTGCAAATTGATAGTTGTTCTAGCAGTGAAGAGATAAAGAAAAAAAAGTACAACCAAATGCCAGTCAGGCACAGC…	BC115037	BC115037.1	92096023	672	BRCA1	Homo sapiens breast cancer 1, early onset, mRNA (cDNA clone MGC:131629 IMAGE:7961446), complete cds.	7961446	IMAGE
5522	81007	H03	NO	ATGAGTCTGACTTCCAGTTCCAGCGTACGAGTTGAATGGATCGCAGCAGTTACCATTGCTGCTGGGACAGCTGCAATTGGTTATCTAGCTTACAAAAGATTTTATGTTAAAGATCATCGAAATAAAGCTATGATAAACCTTCACATCCAGAAAGACAACCCCAAGATAGTACATGCTTTTGACATGGAGGATTTGGGAGATAAAGCTGTGTACTGCCGTTGTTGGAGGTCCAAAAAGTTCCCATTCTGTGATGGGGCTCACACAAAACATAACGAAGAGACTGGAGACAATGTGGGCCCTCTGATCATCAAGAAAAAAGAAACT	BC007043	BC007043.1	13937871	55847	CISD1	Homo sapiens CDGSH iron sulfur domain 1, mRNA (cDNA clone MGC:12437 IMAGE:3930701), complete cds.	3930701	Open Biosystems
9684	81044	C08	NO	ATGGTGCTGGAGAGCGTGGCCCGTATCGTGAAGGTGCAGCTCCCTGCATATCTGAAGCGGCTCCCAGTCCCTGAAAGCATTACCGGGTTCGCTAGGCTCACAGTTTCAGAATGGCTTCGGTTATTGCCTTTCCTTGGTGTACTCGCACTTCTTGGCTACCTTGCAGTTCGTCCATTCCTCCCGAAGAAGAAACAACAGAAGGATAGCTTGATTAATCTTAAAATACAAAAGGAAAATCCGAAAGTAGTGAATGAAATAAACATTGAAGATTTGTGTCTTACTAAAGCAGCTTATTGTAGGTGTTGGCGTTCTAAAACGTTTCCTGCCTGCGATGGTTCACATAATAAACACAATGAATTGACAGGAGATAATGTGGGTCCACTAATACTGAAGAAGAAA…	BC032300	BC032300.1	21619026	493856	CISD2	Homo sapiens CDGSH iron sulfur domain 2, mRNA (cDNA clone MGC:40370 IMAGE:5105935), complete cds.	5105935	Open Biosystems
3119	81025	C01	NO	ATGAGCAGCAATGAGTGCTTCAAGTGTGGACGATCTGGCCACTGGGCCCGGGAATGTCCTACTGGTGGAGGCCGTGGTCGTGGAATGAGAAGCCGTGGCAGAGGTTTCCAGTTTGTTTCCTCGTCTCTTCCAGATATTTGTTATCGCTGTGGTGAGTCTGGTCATCTTGCCAAGGATTGTGATCTTCAGGAGGATGCCTGCTATAACTGCGGTAGAGGTGGCCACATTGCCAAGGACTGCAAGGAGCCCAAGAGAGAGCGAGAGCAATGCTGCTACAACTGTGGCAAACCAGGCCATCTGGCTCGTGACTGCGACCATGCAGATGAGCAGAAATGCTATTCTTGTGGAGAATTCGGACACATTCAAAAAGACTGCACCAAAGTGAAGTGCTATAGGTGT…	BC000288	BC000288.2	33875259	7555	CNBP	Homo sapiens CCHC-type zinc finger, nucleic acid binding protein, mRNA (cDNA clone MGC:8324 IMAGE:2819226), complete cds.	2819226	Open Biosystems
10106	81126	H08	NO	ATGTCTCGCAGTCCTGATGCGAAGGAAGACCCTGTGGAGTGCCCTCTTTGCATGGAGCCCTTGGAGATAGATGATATCAACTTTTTCCCTTGCACCTGTGGCTACCAGATTTGCCGATTTTGTTGGCATCGAATTCGCACTGATGAAAATGGGCTTTGTCCTGCATGTAGAAAGCCATATCCAGAAGACCCAGCAGTTTATAAACCACTCTCCCAGGAAGAGCTGCAAAGGATAAAGAATGAGAAAAAACAGAAACAAAATGAGAGAAAACAGAAAATATCAGAAAATCGCAAACATTTGGCTAGTGTACGTGTCGTACAAAAAAACCTCGTCTTTGTTGTAGGTTTATCTCAGCGCCTAGCAGACCCAGAGGTTTTAAAACGACCAGAATATTTTGGG…	BC035590	BC035590.1	23272568	4850	CNOT4	Homo sapiens CCR4-NOT transcription complex, subunit 4, mRNA (cDNA clone MGC:45148 IMAGE:5576434), complete cds.	5576434	Open Biosystems
11823	81039	H07	NO	ATGCAGGAAATCATCGCCAGCGTGGACCACATCAAGTTTGACTTGGAGATCGCGGTGGAGCAGCAGCTGGGGGCGCAGCCGCTGCCCTTCCCCGGCATGGACAAGTCGGGCGCTGCTGTCTGTGAATTCTTTTTGAAAGCTGCCTGCGGCAAAGGGGGCATGTGTCCGTTTCGCCACATCAGTGGTGAGAAGACAGTTGTGTGCAAACACTGGCTGCGTGGCCTATGCAAGAAAGGGGACCAGTGTGAGTTCCTGCATGAGTATGACATGACCAAGATGCCCGAGTGCTACTTCTACTCCAAGTTCGGGGAGTGCAGCAACAAGGAATGTCCCTTCCTGCACATCGACCCCGAGTCCAAGATCAAGGACTGTCCTTGGTATGACCGCGGCTTCTGCAAG…	BC050738	BC050738.1	29792108	10898	CPSF4	Homo sapiens cleavage and polyadenylation specific factor 4, 30kDa, mRNA (cDNA clone MGC:60384 IMAGE:6199123), complete cds.	6199123	Open Biosystems
70871	81115	B06	NO	ATGCAAGAGGTCATTGCGGGGCTAGAGCGGTTCACCTTTGCCTTCGAGAAGGATGTCGAGATGCAGAAGGGCACTGGGCTCCTGCCTTTCCAGGGCATGGACAAGTCGGCCTCAGCTGTGTGCAACTTCTTCACTAAAGGGCTCTGTGAGAAAGGGAAACTCTGCCCCTTCCGACATGACCGAGGGGAGAAGATGGTGGTATGCAAGCACTGGCTCCGGGGGCTCTGCAAGAAGGGTGATCACTGCAAGTTCCTGCACCAGTATGACCTCACCAGGATGCCTGAGTGCTACTTCTACTCCAAGTTTGGTGACTGCAGCAACAAGGAGTGTTCCTTCCTCCATGTGAAGCCAGCTTTCAAGTCCCAGGACTGTCCTTGGTATGACCAAGGTTTCTGCAAG…	BC157870	BC157870.1	187957319	642843	CPSF4L	Homo sapiens cleavage and polyadenylation specific factor 4-like, mRNA (cDNA clone MGC:189765 IMAGE:9057089), complete cds.	9057089	MGC
6173	81015	C11	NO	ATGGAAGGTGATGCAGTCGAAGCCATTGTGGAGGAGTCCGAAACTTTTATTAAAGGAAAGGAGAGAAAGACTTACCAGAGACGCCGGGAAGGGGGCCAGGAAGAAGATGCCTGCCACTTACCCCAGAACCAGACGGATGGGGGTGAGGTGGTCCAGGATGTCAACAGCAGTGTACAGATGGTGATGATGGAACAGCTGGACCCCACCCTTCTTCAGATGAAGACTGAAGTAATGGAGGGCACAGTGGCTCCAGAAGCAGAGGCTGCTGTGGACGATACCCAGATTATAACTTTACAGGTTGTAAATATGGAGGAACAGCCCATAAACATAGGAGAACTTCAGCTTGTTCAAGTACCTGTTCCTGTGACTGTACCTGTTGCTACCACTTCAGTAGAAGAA…	BC014267	BC014267.2	33878521	10664	CTCF	Homo sapiens CCCTC-binding factor (zinc finger protein), mRNA (cDNA clone MGC:10345 IMAGE:3840827), complete cds.	3840827	Open Biosystems
367	81062	G11	NO	ATGGCGACCAAGCGGCTCGCGCGGCAGCTTGGATTAATTAGGAGAAAGTCAATTGCGCCAGCAAATGGAAATCTCGGAAGAAGCAAATCCAAGCAGTTGTTTGACTACTTAATTGTCATTGATTTTGAATCGACATGCTGGAATGATGGGAAGCACCACCATAGCCAGGAAATAATTGAGTTTCCAGCAGTGTTGCTGAACACATCAACTGGACAGATTGACTCTGAGTTCCAGGCTTATGTTCAACCTCAGGAACATCCAATTCTTTCAGAATTTTGCATGGAATTGACAGGCATAAAGCAGGCTCAAGTTGATGAAGGAGTCCCTCTGAAGATTTGCTTATCTCAGTTCTGTAAATGGATTCATAAGATTCAGCAACAGAAGAACATTATTTTTGCT…	BC010503	BC010503.1	14714720	112479	ERI2	Homo sapiens exoribonuclease 2, mRNA (cDNA clone IMAGE:3450989), complete cds.	3450989	Open Biosystems
4007	81096	F07	NO	ATGGCCTCAAACGATTATACCCAACAAGCAACCCAAAGCTATGGGGCCTACCCCACCCAGCCCGGGCAGGGCTATTCCCAGCAGAGCAGTCAGCCCTACGGACAGCAGAGTTACAGTGGTTATAGCCAGTCCACGGACACTTCAGGCTATGGCCAGAGCAGCTATTCTTCTTATGGCCAGAGCCAGAACACAGGCTATGGAACTCAGTCAACTCCCCAGGGATATGGCTCGACTGGCGGCTATGGCAGTAGCCAGAGCTCCCAATCGTCTTACGGGCAGCAGTCCTCCTATCCTGGCTATGGCCAGCAGCCAGCTCCCAGCAGCACCTCGGGAAGTTACGGTAGCAGTTCTCAGAGCAGCAGCTATGGGCAGCCCCAGAGTGGGAGCTACAGCCAGCAG…	BC000402	BC000402.2	33875401	2521	FUS	Homo sapiens fusion (involved in t(12;16) in malignant liposarcoma), mRNA (cDNA clone MGC:8537 IMAGE:2822692), complete cds.	2822692	Open Biosystems
938	81014	B07	NO	ATGAATGAAAGTAAACCTGGTGACTCACAGAACCTTGCTTGTGTTTTCTGTCGAAAACATGATGACTGTCCTAATAAATACGGAGAAAAGAAAACTAAGGAGAAATGGAATCTCACTGTACATTACTACTGTTTGTTGATGTCAAGTGGAATTTGGCAGAGAGGCAAAGAAGAAGAAGGAGTTTATGGTTTTCTAATAGAAGATATCAGGAAGGAAGTGAATAGAGCTTCTAAACTGAAATGCTGTGTTTGCAAGAAAAATGGTGCTTCAATTGGATGTGTTGCACCCCGATGTAAACGAAGTTATCATTTCCCATGTGGACTTCAGAGAGAATGTATTTTCCAGTTTACTGGCAATTTTGCGTCATTTTGTTGGGACCATCGACCTGTTCAAATAATT…	BC000973	BC000973.2	13111834	55632	G2E3	Homo sapiens G2/M-phase specific E3 ubiquitin ligase, mRNA (cDNA clone MGC:4967 IMAGE:3450488), complete cds.	3450488	Open Biosystems
1042	81036	F07	NO	ATGGTCCGTAGTGGAAAAAATGGTGACCTTCATCTTAAACAGATTGCATATTACAAACGAACTTGTGAATATCATTCAACTACACTGCCAAGTGAGAGAAGTGGCATAAGAAGAGCAGCAAAAAAATTTGTCTTCAAAGAAAAAAAGCTGTTTTATGTTGGAAAAGACAGAAAACAAAATCGTTTGGTAATTGTTTCAGAAGAGGAAAAAAAGAAAGTCTTAAGAGAATGCCATGAAAATGACAGTGGAGCTCATCATGGTATATCCAGGACCCTCACTCTGGTAGAATCCAATTATTATTGGACATCTGTGACCAATGATGTCAAACAGTGGGTATATGCTTGTCAGCATTGCCAAGTGGCAAAAAATACAGTTATTGTAGCACCGAAACAGCACCTT…	BC015325	BC015325.1	15929806	54826	GIN1	Homo sapiens gypsy retrotransposon integrase 1, mRNA (cDNA clone IMAGE:4414731), complete cds.	4414731	Open Biosystems
70476	81130	E07	NO	ATGAACACGGCCGACCAGGCCCGGGTGGGGCCCGCGGACGACGGGCCTGCGCCGTCTGGGGAGGAGGAGGGAGAAGGGGGCGGCGAGGCGGGCGGGAAGGAGCCAGCAGCGGACGCGGCCCCGGGGCCCAGCGCTGCATTCCGCCTCATGGTGACTCGGCGGGAGCCGGCCGTGAAGCTGCAGTATGCGGTGAGCGGCCTGGAACCGCTGGCTTGGTCCGAGGACCACCGCGTGTCTGTGTCCACGGCCCGCAGCATCGCTGTGCTGGAGCTCATCTGCGACGTGCACAACCCGGGCCAGGACCTGGTTATCCACCGCACCTCGGTGCCCGCACCGCTCAACAGCTGTCTCCTCAAAGTTGGCTCAAAAACAGAAGTTGCTGAGTGCAAGGAGAAATTC…	BC104755	BC104755.1	85396838	9329	GTF3C4	Homo sapiens general transcription factor IIIC, polypeptide 4, 90kDa, mRNA (cDNA clone MGC:132415 IMAGE:8143758), complete cds.	8143758	MGC
71952	81131	A06	NO	ATGGCCTCGGCAGCTGTGGAGAGCTTCGTGACCAAGCAACTGGACCTGCTGGAGCTCGAGAGAGACGCGGAGGTGGAGGAGCGCAGGTCCTGGCAGGAGAACATCTCTCTGAAAGAGCTCCAGAGCCGAGGCGTGTGTTTGCTGAAGCTGCAGGTATCCAGCCAGCGCACTGGGCTGTACGGACGGCTGCTGGTCACCTTTGAGCCCAGGCGATACGGGTCCGCGGCAGCTCTTCCCAGTAACAGCTTTACTTCTGGTGATATCGTGGGCCTGTACGATGCTGCTAATGAGGGCAGTCAGCTGGCCACTGGGATCTTGACCCGGGTCACCCAGAAGTCGGTCACGGTGGCCTTTGATGAGTCCCACGATTTCCAGTTGAGCTTGGACCGAGAGAATTCC…	BC105088	BC105088.1	85397938	3508	IGHMBP2	Homo sapiens immunoglobulin mu binding protein 2, mRNA (cDNA clone MGC:132748 IMAGE:8144091), complete cds.	8144091	MGC
70747	81116	C12	NO	ATGGCCGAAGGCGGGGCTAGCAAAGGTGGTGGAGAAGAGCCCGGGAAGCTGCCGGAGCCGGCAGAGGAGGAATCCCAGGTTTTGCGCGGAACTGGCCACTGTAAGTGGTTCAATGTGCGCATGGGATTTGGATTCATCTCCATGATAAACCGAGAGGGAAGCCCCTTGGATATTCCAGTCGATGTATTTGTACACCAAAGCAAACTATTCATGGAAGGATTTAGAAGCCTAAAAGAAGGAGAACCAGTGGAATTCACATTTAAAAAATCTTCCAAAGGCCTTGAGTCAATACGGGTAACAGGACCTGGTGGGAGCCCCTGTTTAGGAAGTGAAAGAAGACCCAAAGGGAAGACACTACAGAAAAGAAAACCAAAGGGAGATAGATGCTACAACTGTGGT…	BC137526	BC137526.1	187953594	389421	LIN28B	Homo sapiens lin-28 homolog B (C. elegans), mRNA (cDNA clone MGC:169149 IMAGE:9021526), complete cds.	9021526	MGC
13564	81117	D09	NO	ATGGTGCCCCTGAGCCTCCTGAGCGTGCCCCAGCTGAGCGGAGCCGGCGGGGGAGGGGGAGAGGCGGGTGCCGGCGGCGGCGCTGCCGCAGTGGCCGCCGGTGGCGTGGTGACCACGACCGCCTCGGGGAAGCGCATCCGGAAGAACCATGCCTGCGAGATGTGTGGCAAGGCCTTCCGCGACGTCTACCACCTGAACCGACACAAGCTGTCGCACTCGGACGAGAAGCCCTACCAGTGCCCGGTGTGCCAGCAGCGCTTCAAGCGCAAGGACCGCATGAGCTACCACGTGCGCTCACATGACGGCGCTGTGCACAAGCCCTACAACTGCTCCCACTGTGGCAAGAGCTTCTCCCGGCCGGATCACCTCAACAGTCACGTCAGACAAGTGCACTCAACA…	BC041629	BC041629.1	27371183	4150	MAZ	Homo sapiens MYC-associated zinc finger protein (purine-binding transcription factor), mRNA (cDNA clone MGC:52386 IMAGE:4309842), complete cds.	4309842	Open Biosystems
11430	81073	E10	NO	ATGGCTGTTAGTGTCACACCAATTCGGGACACAAAATGGCTAACACTGGAAGTATGTAGAGAGTTCCAGAGGGGGACTTGCTCACGGCCAGACACGGAATGTAAATTTGCACATCCTTCGAAAAGCTGCCAAGTTGAAAATGGACGAGTAATCGCCTGCTTTGATTCATTGAAAGGCCGTTGCTCCAGGGAGAACTGCAAATATCTTCATCCACCCCCACATTTAAAAACGCAGTTGGAGATAAATGGACGCAATAACTTGATTCAGCAGAAGAACATGGCCATGTTGGCCCAGCAAATGCAACTAGCCAATGCCATGATGCCTGGTGCCCCATTACAACCCGTGCCAATGTTTTCAGTTGCACCAAGCTTAGCCACCAATGCATCAGCAGCCGCCTTT…	BC043493	BC043493.1	28175587	4154	MBNL1	Homo sapiens muscleblind-like (Drosophila), mRNA (cDNA clone MGC:49874 IMAGE:6044671), complete cds.	6044671	Open Biosystems
54177	81011	D11	NO	ATGCAGCTGCCACCCTTCGACATGTGGAAGGACTACTTCAACCTGAGCCAGGTGGTGTGGGCGCTGATCGCAAGTCGGGGTCAAAGGCTGGAGACCCAAGAGATTGAGGAGCCAAGTCCCGGGCCTCCGCTGGGGCAGGATCAGGGGCTGGGGGCGCCAGGGGCCAACGGGGGCCTGGGGACCCTGTGCAACTTCTGCAAGCACAACGGGGAGTCCCGCCACGTCTACTCCTCACACCAGCTGAAGACACCGGATGGCGTGGTGGTGTGTCCCATCCTGAGGCACTACGTGTGTCCCGTGTGCGGGGCCACCGGTGACCAGGCCCATACGCTCAAGTACTGCCCGCTTAACGGTGGCCAGCAGTCCCTCTACCGCCGCAGCGGGCGCAACTCGGCCGGA…	BC117486	BC117486.1	109658761	339345	NANOS2	Homo sapiens nanos homolog 2 (Drosophila), mRNA (cDNA clone MGC:151095 IMAGE:40126037), complete cds.	40126037	IMAGE
1320	81073	A08	NO	ATGAAGACTGTAAAAGAAAAGAAGGAATGCCAGAGATTGAGAAAATCTGCCAAGACTAGGAGGGTAACCCAGAGGAAACCGTCTTCAGGGCCTGTTTGCTGGCTATGCCTTCGAGAACCTGGGGATCCCGAAAAATTAGGGGAATTTCTTCAGAAAGACAATATCAGCGTGCATTATTTCTGTCTTATCTTATCTAGTAAGCTGCCTCAGAGGGGCCAGTCCAACAGAGGTTTCCATGGATTTCTGCCTGAAGACATCAAAAAGGAGGCAGCCCGGGCTTCTAGGAAGATCTGCTTTGTGTGCAAGAAAAAGGGAGCTGCTATCAACTGCCAGAAGGATCAGTGCCTCAGAAACTTCCATCTGCCTTGTGGCCAAGAAAGGGGTTGCCTTTCACAATTT…	BC022002	BC022002.1	21328743	51533	PHF7	Homo sapiens PHD finger protein 7, mRNA (cDNA clone MGC:26088 IMAGE:4822315), complete cds.	4822315	Open Biosystems
3709	81104	G05	NO	ATGGGTTCAGACAAAAGAGTGAGTAGAACAGAGCGTAGTGGAAGATACGGTTCCATCATAGACAGGGATGACCGTGATGAGCGTGAATCCCGAAGCAGGCGGAGGGACTCAGATTACAAAAGATCTAGTGATGATCGGAGGGGTGATAGATATGATGACTACCGAGACTATGACAGTCCAGAGAGAGAGCGTGAAAGAAGGAACAGTGACCGATCCGAAGATGGCTACCATTCAGATGGTGACTATGGTGAGCACGACTATAGGCATGACATCAGTGACGAGAGGGAGAGCAAGACCATCATGCTGCGCGGCCTTCCCATCACCATCACAGAGAGCGATATTCGAGAAATGATGGAGTCCTTCGAAGGCCCTCAGCCTGCGGATGTGAGGCTGATGAAG…	BC002957	BC002957.1	12804198	10181	RBM5	Homo sapiens RNA binding motif protein 5, mRNA (cDNA clone IMAGE:3537747).	3537747	Open Biosystems
433	81064	A07	NO	ATGGCAGAGCAGCTTTCTCCAGGAAAGGCGGTGGATCAGGTGTGCACCTTCCTTTTCAAAAAGCCTGGGCGGAAAGGGGCTGCTGGACGCAGAAAGCGCCCGGCCTGCGACCCAGAGCCCGGAGAAAGCGGCAGCAGTAGCGACGAAGGCTGCACTGTGGTTCGACCGGAAAAGAAGCGGGTGACCCACAATCCAATGATACAGAAGACCCGTGACAGTGGTAAACAGAAGGCGGCTTACGGCGACTTGAGCAGCGAAGAGGAAGAGGAAAATGAGCCCGAGAGTCTCGGCGTGGTTTATAAATCCACCCGTTCGGCGAAACCCGTGGGACCAGAGGATATGGGAGCGACAGCTGTCTATGAGCTGGACACAGAGAAAGAGCGCGATGCACAAGCCATC…	BC020556	BC020556.1	18089017	7737	RNF113A	Homo sapiens ring finger protein 113A, mRNA (cDNA clone MGC:21449 IMAGE:3447759), complete cds.	3447759	Open Biosystems
53361	81087	F02	NO	ATGTCGTCAGAAGATCGAGAAGCTCAGGAGGATGAATTGCTGGCCCTGGCAAGTATTTACGATGGAGATGAATTTAGAAAAGCAGAGTCTGTCCAAGGTGGAGAAACCAGGATCTATTTGGATTTGCCACAGAATTTCAAGATATTTGTGAGCGGCAATTCAAATGAGTGTCTCCAGAATAGTGGCTTTGAATACACCATTTGCTTTCTGCCTCCACTTGTGCTGAACTTTGAACTGCCACCAGATTATCCATCCTCTTCCCCACCTTCATTCACACTTAGTGGCAAATGGCTGTCACCAACTCAGCTATCTGCTCTATGCAAGCACTTAGACAACCTATGGGAAGAACACCGTGGCAGCGTGGTCCTGTTTGCCTGGATGCAATTTCTTAAGGAAGAG…	BC126185	BC126185.1	116496824	9604	RNF14	Homo sapiens ring finger protein 14, mRNA (cDNA clone MGC:161463 IMAGE:8991901), complete cds.	8991901	IMAGE
53119	81020	A12	NO	ATGTCGAGGCGCAAGCAGGCGAAACCCCAGCACATCAACTCGGAGGAGGACCAGGGCGAGCAGCAGCCGCAGCAGCAGACCCCGGAGTTTGCAGATGCGGCCCCAGCGGCGCCCGCGGCGGGGGAGCTGGGTGCTCCAGTGAACCACCCAGGGAATGACGAGGTGGCGAGTGAGGATGAAGCCACAGTAAAGCGGCTTCGTCGGGAGGAGACGCACGTCTGTGAGAAATGCTGTGCGGAGTTCTTCAGCATCTCTGAGTTCCTGGAACATAAGAAAAATTGCACTAAAAATCCACCTGTCCTCATCATGAATGACAGCGAGGGGCCTGTGCCTTCAGAAGACTTCTCCGGAGCTGTACTGAGCCACCAGCCCACCAGTCCCGGCAGTAAGGACTGTCAC…	BC111714	BC111714.1	84627433	57167	SALL4	Homo sapiens sal-like 4 (Drosophila), mRNA (cDNA clone MGC:133050 IMAGE:40008661), complete cds.	40008661	IMAGE
53235	81024	F02	NO	ATGCCCAAGTTTTATTGTGACTACTGCGATACATACCTCACCCATGACTCTCCATCTGTGAGAAAGACACACTGCAGTGGAAGGAAACACAAAGAGAATGTGAAAGACTATTATCAGAAATGGATGGAAGAGCAGGCTCAGAGCCTGATTGACAAAACAACGGCTGCATTTCAACAAGGAAAGATACCTCCTACTCCATTCTCTGCTCCTCCTCCTGCAGGGGCGATGATACCACCTCCCCCCAGCCTTCCGGGTCCTCCTCGCCCTGGTATGATGCCAGCACCCCATATGGGGGGCCCTCCCATGATGCCAATGATGGGCCCTCCTCCTCCTGGGATGATGCCAGTGGGACCTGCTCCTGGAATGAGGCCGCCCATGGGAGGCCATATGCCAATGATG…	BC121082	BC121082.1	111305878	6631	SNRPC	Homo sapiens small nuclear ribonucleoprotein polypeptide C, mRNA (cDNA clone MGC:150357 IMAGE:40119776), complete cds.	40119776	IMAGE
11118	81092	B10	NO	ATGGCCTTGAGACCTGAGGACCCCAGTAGCGGGTTCCGGCATAGCAACGTGGTGGCCTTCATCAACGAGAAAATGGCCAGGCACACGAAAGGCCCCGAGTTCTATCTTGAGAATATATCCTTATCCTGGGAGAAGGTGGAAGACAAGCTGAGGGCCATACTGGAGGACAGCGAGGTGCCCAGTGAGGTCAAAGAGGCCTGCACCTGGGGCAGCCTGGCCTTGGGAGTGCGCTTTGCCCACAGGCAGGCACAGCTACAAAGGCACAGGGTGCGGTGGCTGCACGGCTTCGCCAAACTGCACAAATCAGCCGCACAGGCCTTGGCATCAGACCTGAAGAAGCTCAGGGAGCAGCAGGAGACGGAACGCAAGGAGGCGGCCTCCCGGCTAAGAATGGCCCAG…	BC042547	BC042547.1	27502787	56157	TEX13A	Homo sapiens testis expressed 13A, mRNA (cDNA clone MGC:34073 IMAGE:5164310), complete cds.	5164310	Open Biosystems
4912	81084	F03	NO	ATGAGCGCATCTCTGAATTACAAATCTTTTTCCAAAGAGCAGCAGACCATGGATAACTTAGAGAAGCAACTCATCTGTCCCATCTGCTTAGAGATGTTCACGAAACCTGTGGTGATTCTCCCTTGTCAGCACAACCTGTGTAGGAAATGTGCCAGTGATATTTTCCAGGCCTCTAACCCGTATTTGCCCACAAGAGGAGGTACCACCATGGCATCAGGGGGCCGATTCCGCTGCCCATCCTGTAGACATGAAGTGGTTTTGGATAGACATGGGGTATATGGACTTCAGAGGAACCTGCTGGTGGAAAATATCATTGACATCTACAAGCAGGAGTCCACCAGGCCAGAAAAGAAATCCGACCAGCCCATGTGCGAGGAACATGAAGAGGAGCGCATCAAC…	BC007750	BC007750.2	33871581	84675	TRIM55	Homo sapiens tripartite motif-containing 55, mRNA (cDNA clone MGC:12836 IMAGE:4110783), complete cds.	4110783	Open Biosystems
3653	81039	B08	NO	ATGGCGGAGTATCTGGCCTCCATCTTCGGCACCGAGAAAGACAAAGTCAACTGTTCATTTTATTTCAAAATTGGAGCATGTCGTCATGGAGACAGGTGCTCTCGGTTGCACAATAAACCGACGTTTAGCCAGACCATTGCCCTCTTGAACATTTACCGTAACCCTCAAAACTCTTCCCAGTCTGCTGACGGTTTGCGCTGTGCCGTGAGCGATGTGGAGATGCAGGAACACTATGATGAGTTTTTTGAGGAGGTTTTTACAGAAATGGAGGAGAAGTATGGGGAAGTAGAGGAGATGAACGTCTGTGACAACCTGGGAGACCACCTGGTGGGGAACGTGTACGTCAAGTTTCGCCGTGAGGAAGATGCGGAAAAGGCTGTGATTGACTTGAATAACCGT…	BC001177	BC001177.1	12654676	7307	U2AF1	Homo sapiens U2 small nuclear RNA auxiliary factor 1, mRNA (cDNA clone MGC:2223 IMAGE:3534272), complete cds.	3534272	Open Biosystems
71898	81123	C01	NO	ATGGCGGACTACTGGAAGTCACAGCCAAAGAAATTCTGTGATTACTGCAAGTGCTGGATAGCAGACAATAGGCCTAGTGTTGAATTTCATGAAAGAGGAAAGAATCATAAGGAAAATGTGGCAAAAAGGATCAGTGAGATTAAACAGAAAAGCCTGGATAAGGCAAAGGAAGAAGAAAAGGCATCAAAGGAGTTTGCTGCAATGGAGGCAGCTGCCCTGAAAGCATACCAAGAGGATTTGAAAAGACTTGGCTTAGAGTCAGAAATTTTGGAGCCAAGCATAACACCAGTAACCAGCACTATCCCACCTACCTCGACATCAAATCAACAGAAAGAAAAGAAAGAAAAGAAGAAAAGAAAAAAAGATCCTTCAAAGGGCAGATGGGTAGAAGGCATAACC…	BC104879	BC104879.1	85397601	11193	WBP4	Homo sapiens WW domain binding protein 4 (formin binding protein 21), mRNA (cDNA clone MGC:132539 IMAGE:8143882), complete cds.	8143882	MGC
9369	81055	B02	NO	ATGGAGCCAGGAGGAGAGCCCACAGGTGCTAAAGAGAGCAGTACCCTGATGGAGTCCCTTGCAGGCCGGCTGGATCCTGCAGGCAGCTGTAGCCGTTCCCTGGCCAGCCGGGCAGTGCAGCGCAGCCTGGCCATCATCCGGCAGGCGCGGCAGCGCAGGGAGAAGAGGAAGGAGTACTGCATGTACTACAACCGCTTCGGCAGGTGCAACCGTGGCGAGCGCTGCCCCTACATCCACGATCCCGAGAAGGTGGCCGTGTGCACCAGGTTTGTCCGGGGCACCTGCAAGAAAACGGATGGGACCTGCCCCTTCTCCCACCATGTGTCCAAGGAGAAGATGCCGGTGTGCTCCTACTTCCTGAAGGGCATCTGCAGCAACAGCAACTGTCCCTATAGCCAC…	BC034435	BC034435.1	21707914	23144	ZC3H3	Homo sapiens zinc finger CCCH-type containing 3, mRNA (cDNA clone IMAGE:5166541), complete cds.	5166541	Open Biosystems
11282	81127	E07	YES	ATGGCTGACCCGGAGGTGTGCTGCTTCATCACCAAAATCCTGTGCGCCCACGGGGGCCGCATGGCCCTGGACGCGCTGCTCCAGGAGATCGCGCTGTCTGAGCCGCAGCTCTGTGAGGTGCTGCAGGTGGCCGGGCCCGACCGCTTTGTGGTGTTGGAGACCGGCGGCGAGGCCGGGATCACCCGATCGGTGGTGGCCACCACTCGAGCCCGGGTCTGCCGTCGCAAGTACTGCCAGAGACCCTGCGATAACCTGCATCTCTGCAAACTCAACTTGCTGGGCCGGTGCAACTATTCGCAGTCCGAGCGGAATTTATGCAAATATTCTCATGAGGTTCTCTCAGAAGAGAACTTCAAAGTCCTGAAAAATCACGAACTCTCTGGACTGAACAAAGAGGAA…	BC040956	BC040956.1	26454738	56829	ZC3HAV1	Homo sapiens zinc finger CCCH-type, antiviral 1, mRNA (cDNA clone MGC:48898 IMAGE:5531412), complete cds.	5531412	Open Biosystems
577	81064	A10	NO	ATGACCACCACCCTCGTGTCTGCCACCATCTTCGACTTGAGCGAAGTTTTATGCAAGGGTAACAAGATGCTCAACTATAGTGCTCCCAGTGCAGGGGGTTGCCTGCTGGACAGAAAGGCAGTGGGCACCCCTGCTGGTGGGGGCTTCCCTCGGAGGCACTCAGTCACCCTGCCCAGCTCCAAGTTCCACCAGAACCAGCTCCTCAGCAGCCTCAAGGGTGAGCCAGCCCCCGCTCTGAGCTCGCGAGACAGCCGCTTCCGAGACCGCTCCTTCTCGGAAGGGGGCGAGCGGCTGCTGCCCACCCAGAAGCAGCCCGGGGGCGGCCAGGTCAACTCCAGCCGCTACAAGACGGAGCTGTGCCGCCCCTTTGAGGAAAACGGTGCCTGTAAGTACGGGGAC…	BC018340	BC018340.1	17390793	677	ZFP36L1	Homo sapiens zinc finger protein 36, C3H type-like 1, mRNA (cDNA clone MGC:9372 IMAGE:3860353), complete cds.	3860353	Open Biosystems
4413	81050	H05	NO	ATGATCCTCTTGCAACACGCCGTGCTTCCTCCACCTAAGCAGCCCTCACCCTCGCCTCCTATGTCAGTGGCCACCAGGTCTACAGGAACCTTGCAGCTTCCACCACAGAAGCCTTTTGGGCAGGAGGCTTCCTTGCCTCTTGCAGGGGAAGAAGAGTTATCGAAGGGAGGGGAGCAAGACTGTGCCCTGGAGGAGCTATGTAAGCCCCTGTACTGCAAACTCTGCAATGTCACCTTGAACTCTGCACAGCAAGCCCAGGCTCATTATCAGGGTAAAAATCATGGTAAGAAACTCCGAAATTACTATGCAGCAAATAGCTGTCCTCCTCCTGCTAGAATGAGCAATGTGGTCGAGCCTGCAGCTACTCCAGTTGTTCCAGTCCCTCCGCAGATGGGCTCC…	BC002896	BC002896.2	33877310	64393	ZMAT3	Homo sapiens zinc finger, matrin type 3, mRNA (cDNA clone MGC:10613 IMAGE:3943641), complete cds.	3943641	Open Biosystems
3090	81025	A01	NO	ATGGGGAAGCGATACTTCTGTGACTACTGCGACCGCTCCTTCCAGGACAACCTCCACAACCGCAAGAAGCACCTGAACGGGCTGCAGCACCTCAAGGCCAAGAAGGTCTGGTACGACATGTTCCGAGATGCAGCTGCCATCTTGCTGGATGAGCAGAACAAGCGGCCCTGCAGGAAGTTTCTACTGACAGGCCAGTGCGACTTTGGCTCCAACTGCAGATTTTCCCACATGTCAGAGCGAGACCTGCAGGAGCTGAGCATCCAGGTGGAGGAGGAGAGGCGAGCCAGGGAGTGGCTACTAGATGCTCCTGAGCTCCCCGAGGGCCATCTGGAGGACTGGCTGGAGAAGAGAGCCAAGCGGCTGAGCTCAGCCCCAAGTAGCAGGGCTGAACCCATCAGA…	BC009717	BC009717.1	16307257	55954	ZMAT5	Homo sapiens zinc finger, matrin type 5, mRNA (cDNA clone MGC:9510 IMAGE:3890730), complete cds.	3890730	Open Biosystems
5031	81051	E09	NO	ATGGGAACAGAAAAGCAAAGCCCTTCAGGGGAGACTCGTAAGAAATCCCTCTCCCGGGACAAAGGCTTGCGGCGACGGTCAGCCCTGTCCAGGGAAATTCTCACTAAAGAGAGACACCAGGAATGCAGTGACTGTGGGAAGACCTTTTTTGACCACTCATCCCTCACCCGCCATCAGAGGACTCACACTGGGGAGAAGCCCTACGACTGCCGCGAGTGTGGGAAAGCCTTCAGCCACAGGAGCAGCCTCAGCAGACATCTGATGTCACACACTGGGGAGAGCCCCTACGAGTGCAGTGTGTGCTCAAAAGCCTTCTTTGACCGTTCGTCCCTAACTGTCCATCAGCGAATTCACACTGGAGAGAAACCCTTTCAGTGCAACGAGTGTGGAAAAGCCTTT…	BC005068	BC005068.1	13477206	7549	ZNF2	Homo sapiens zinc finger protein 2, mRNA (cDNA clone MGC:12980 IMAGE:3350363), complete cds.	3350363	Open Biosystems
2959	81036	H01	NO	ATGAGGTTAGCAAAGCCTAAAGCGGGTATTTCTCGGAGCTCAAGCCAAGGAAAGGCCTATGAGAACAAGCGCAAAACAGGCCGGCAGCGGCAGAAGTGGGGCATGACTATTCGATTTGACTCAAGCTTCAGTAGACTCAGAAGAAGCTTGGATGACAAACCCTATAAATGTACTGAATGTGAAAAGAGTTTCAGTCAGAGTTCAACTCTTTTTCAACACCAGAAGATCCATACTGGAAAGAAATCCCATAAATGTGCTGATTGTGGGAAAAGTTTCTTTCAGAGTTCTAATCTCATTCAGCATCGACGGATCCATACGGGGGAAAAGCCCTACAAATGTGATGAGTGTGGAGAAAGCTTCAAACAGAGCTCAAATCTCATTCAGCACCAGAGAATTCAT…	BC010642	BC010642.1	14714966	7570	ZNF22	Homo sapiens zinc finger protein 22 (KOX 15), mRNA (cDNA clone MGC:9735 IMAGE:3852749), complete cds.	3852749	Open Biosystems
12906	81059	B07	NO	ATGCAGGAAGACCGTGATGGGAGCTGCAGCACAGTCGGGGGTGTAGGTTATGGGGACAGTAAGGATTGTATCCTGGAGCCGCTTTCCCTGCCAGAAAGTCCAGGTGGCACCACCACTTTAGAAGGTTCTCCATCTGTGCCTTGTATTTTCTGTGAAGAACATTTTCCTGTGGCTGAACAAGACAAACTTCTGAAGCACATGATTATTGAGCATAAGATTGTCATAGCTGATGTCAAGTTGGTTGCTGATTTCCAAAGGTACATTTTATATTGGAGGAAAAGGTTCACTGAACAGCCCATCACAGATTTTTGTAGTGTAATAAGAATTAATTCCACTGCTCCATTTGAAGAACAAGAGAATTATTTTTTGTTATGTGACGTTTTACCAGAAGATAGAATT…	BC020626	BC020626.1	18089053	11179	ZNF277	Homo sapiens zinc finger protein 277, mRNA (cDNA clone MGC:22247 IMAGE:4616168), complete cds.	4616168	Open Biosystems
6721	81082	E12	NO	ATGGGAAGGCACGCTGGCAAGAGGCCCTATCACCGCCGCGACTATGGGGTAGCGTTCAAGGGCAGGCCGCACCTCACTCAGCACATGAGCATGTACGACGGGAGAAAAATGCATGAATGTCATCAGTGCCAAAAAGCCTTCACCACGAGCGCGTCCCTCACACGGCACAGGAGAATCCACACCGGGGAGAAGCCTTACGAGTGCAGCGACTGCGGGAAAGCCTTCAACGACCCTTCAGCCCTTAGGAGCCACGCAAGAACTCACCTCAAAGAGAAGCCCTTTGACTGCAGTCAGTGTGGAAATGCATTCCGGACCCTCTCGGCCCTGAAAATCCACATGCGAGTTCACACTGGCGAGAGGCCTTACAAGTGTGATCAGTGCGGGAAGGCTTACGGCCGG…	BC009367	BC009367.2	39644635	57693	ZNF317	Homo sapiens zinc finger protein 317, mRNA (cDNA clone IMAGE:4110510), partial cds.	4110510	Open Biosystems
7169	81018	D07	NO	ATGGCTGAGGAATTTGTGACCCTCAAGGATGTCGGCATGGACTTCACCTTGGGAGACTGGGAGCAGCTCGGGCTGGAACAGGGGGACACGTTCTGGGACACAGCGTTGGACAATTGCCAGGACCTCTTCCTGCTGGACCCCCCAAGACCCAACCTGACCTCCCACCCAGATGGCAGTGAAGATCTGGAGCCTCTGGCAGGAGGAAGCCCAGAAGCAACAAGCCCTGATGTGACTGAGACCAAGAACTCTCCTCTGATGGAGGATTTCTTCGAAGAAGGATTCTCCCAGGAGATTATAGAGATGTTATCCAAGGATGGCTTCTGGAACTCCAATTTCGGAGAAGCCTGTATAGAGGACACCTGGTTAGATAGTTTGCTAGGCGATCCAGAAAGTCTTCTG…	BC018612	BC018612.1	17391339	25888	ZNF473	Homo sapiens zinc finger protein 473, mRNA (cDNA clone MGC:20009 IMAGE:4634056), complete cds.	4634056	Open Biosystems
3421	81127	B10	NO	ATGACTGAGGAATCAGAGGAGACAGTCCTGTACATTGAGCACCGCTATGTCTGCTCTGAGTGCAACCAGCTGTATGGATCACTGGAAGAGGTGCTTATGCACCAAAACTCCCACGTGCCCCAGCAGCACTTTGAGCTGGTGGGCGTGGCTGATCCCGGAGTCACTGTGGCCACAGACACAGCTTCAGGCACGGGCCTCTATCAGACCCTTGTGCAGGAGAGCCAGTACCAGTGCCTGGAGTGTGGTCAACTGCTGATGTCACCCAGCCAGCTCCTGGAGCACCAGGAGCTGCACCTGAAGATGATGGCACCCCAGGAGGCAGTGCCAGCTGAGCCATCACCTAAGGCACCACCCCTGAGCTCCAGCACCATCCACTACGAGTGTGTGGATTGCAAGGCT…	BC001184	BC001184.1	12654688	64763	ZNF574	Homo sapiens zinc finger protein 574, mRNA (cDNA clone MGC:2626 IMAGE:3502564), complete cds.	3502564	Open Biosystems
5992	81008	B05	NO	ATGAAGGCGAAGCGGCGGCGGCCGGACTTGGATGAGATTCACCGCGAGCTGCGGCCTCAGGGATCCGCACGACCCCAGCCCGACCCAAACGCCGAGTTCGACCCCGACCTGCCAGGGGGCGGTCTGCACCGCTGTCTGGCCTGCGCGAGGTACTTCATCGATTCCACCAACCTGAAGACCCACTTCCGATCCAAAGACCACAAGAAAAGGCTGAAGCAGCTGAGCGTCGAGCCCTACAGTCAGGAAGAGGCGGAGAGGGCAGCGGGTATGGGATCCTATGTGCCCCCCAGGCGGCTGGCAGTGCCCACGGAAGTGTCCACTGAGGTCCCTGAGATGGATACCTCTACC	BC002580	BC002580.2	33990645	51042	ZNF593	Homo sapiens zinc finger protein 593, mRNA (cDNA clone MGC:717 IMAGE:3143091), complete cds.	3143091	Open Biosystems
219	81003	F01	NO	ATGGCTCGTGGACAGCAGAAAATTCAGTCTCAGCAGAAAAATGCCAAAAAGCAAGCTGGACAAAAGAAGAAACAAGGACATGACCAAAAGGCTGCTGCCAAAGCTGCCTTAATATATACCTGCACTGTCTGTAGGACACAAATGCCAGACCCTAAGACCTTCAAGCAGCACTTTGAGAGCAAGCATCCTAAGACTCCACTTCCTCCAGAATTAGCTGATGTTCAGGCA	BC015925	BC015925.1	16198488	51123	ZNF706	Homo sapiens zinc finger protein 706, mRNA (cDNA clone MGC:8728 IMAGE:3909510), complete cds.	3909510	Open Biosystems
53060	81109	C10	NO	ATGCCTTTAAGGGACAAATACTGTCAGACTGACCACCATCATCACGGATGCTGTGAACCAGTTTATATCCTGGAACCTGGAGATCCTCCTTTGTTACAGCAACCACTACAGACATCCAAATCTGGTATTCAACAAATAATTGAGTGCTTTCGATCAGGAACTAAACAACTTAAGCATATTTTATTAAAAGATGTGGACACTATTTTTGAATGTAAGTTATGCCGCAGTCTCTTCAGAGGATTACCAAATTTAATTACCCATAAAAAATTCTACTGCCCACCAAGTCTCCAGATGGATGACAACCTTCCTGATGTAAATGATAAACAAAGCCAAGCCATAAATGATCTCCTAGAAGCCATATATCCAAGTGTGGACAAACGAGAATATATTATTAAGCTA…	BC110624	BC110624.1	83405570	168850	ZNF800	Homo sapiens zinc finger protein 800, mRNA (cDNA clone MGC:130033 IMAGE:40036038), complete cds.	40036038	IMAGE
